# Supplementary material for: N-[4-Acetyl-5-(2-methylprop-1-enyl)-5-(2-p-tolyl­prop­yl)-4,5-dihydro-1,3,4-thia­diazol-2-yl]acetamide
Source: Acta Crystallogr Sect E Struct Rep Online. 2009 May 14;65(Pt 6):o1269–70. doi: 10.1107/S1600536809017127 (PMC2969617; doi:10.1107/S1600536809017127)
Supplement: Supplementary file 1 [file e-65-o1269-sup1.cif]

##############################################################################
###                                                                        ###
###        Electronic paper (Acta Crystallographica Section E)             ###
###                                                                        ###
##############################################################################
#                                                                            #
# This CIF contains the data in a paper accepted for publication in Acta     #
# Crystallographica Section E. It conforms to the requirements of Notes      #
# for Authors for Section E, and has been peer reviewed under the auspices   #
# of the IUCr Commission on Journals.                                        #
#                                                                            #
# Full details of the Crystallographic Information File format               #
# are given in the paper "The Crystallographic Information File (CIF):       #
# a New Standard Archive File for Crystallography" by S. R. Hall, F. H.      #
# Allen and I. D. Brown [Acta Cryst. (1991), A47, 655-685].                  #
#                                                                            #
# The current version of the core CIF dictionary is obtainable from          #
# ftp://ftp.iucr.org/pub/cif_core.dic. The current version number is 2.4.    #
#                                                                            #
# Software is freely available for graphical display of the structure(s) in  #
# this CIF.  For information consult the CIF home page http://www.iucr.org/  #
# cif/home.html                                                              #
#                                                                            #
# This file may be used for bona fide research purposes within the           #
# scientific community so long as proper attribution is given to the journal # 
# article from which it was obtained.                                        #
#                                                                            #
##############################################################################
                                             
data_I
_audit_creation_method     SHELXL97
_chemical_name_systematic
;
<i>N</i>-[4-Acetyl-5-(2-methylprop-1-enyl)-5-(2-<i>p</i>-tolylpropyl)-\
4,5-dihydro-1,3,4-thiadiazol-2-yl]acetamide
;
_chemical_name_common     ?
_chemical_formula_moiety     'C20 H27 N3 O2 S'
_chemical_formula_sum     'C20 H27 N3 O2 S'
_chemical_formula_iupac     'C20 H27 N3 O2 S'
_chemical_formula_weight     373.51
_chemical_melting_point     ?
_symmetry_cell_setting     monoclinic
_symmetry_space_group_name_H-M     'P 21/c'
_symmetry_space_group_name_Hall     '-P 2ybc'
loop_
    _symmetry_equiv_pos_as_xyz
    'x, y, z'
    '-x, y+1/2, -z+1/2'
    '-x, -y, -z'
    'x, -y-1/2, z-1/2'
_cell_length_a     10.855(2)
_cell_length_b     14.193(2)
_cell_length_c     12.854(4)
_cell_angle_alpha     90.00
_cell_angle_beta     90.955(11)
_cell_angle_gamma     90.00
_cell_volume     1980.1(8)
_cell_formula_units_Z     4
_cell_measurement_reflns_used     8068
_cell_measurement_theta_min     2.8
_cell_measurement_theta_max     26.4
_cell_measurement_temperature     100(2)
_exptl_crystal_description     prism
_exptl_crystal_colour     colourless
_exptl_crystal_size_max     0.28
_exptl_crystal_size_mid     0.17
_exptl_crystal_size_min     0.12
_exptl_crystal_density_diffrn     1.253
_exptl_crystal_density_meas     ?
_exptl_crystal_density_method     'not measured'
_exptl_crystal_F_000     800
_exptl_absorpt_coefficient_mu     0.182
_exptl_absorpt_correction_type     none
_exptl_absorpt_process_details     ?
_exptl_absorpt_correction_T_min     ?
_exptl_absorpt_correction_T_max     ?
_diffrn_ambient_temperature     100(2)
_diffrn_radiation_type     MoK\a
_diffrn_radiation_wavelength     0.71073
_diffrn_radiation_source     'fine-focus sealed tube'
_diffrn_radiation_monochromator     graphite
_diffrn_measurement_device_type     'Bruker X8 APEX CCD area-detector'
_diffrn_measurement_method     '\f and \w scans'
_diffrn_detector_area_resol_mean     ?
_diffrn_reflns_number     7884
_diffrn_reflns_av_R_equivalents     0.0315
_diffrn_reflns_av_sigmaI/netI     0.0334
_diffrn_reflns_theta_min     2.83
_diffrn_reflns_theta_max     26.35
_diffrn_reflns_theta_full     26.35
_diffrn_measured_fraction_theta_max     0.999
_diffrn_measured_fraction_theta_full     0.999
_diffrn_reflns_limit_h_min     0
_diffrn_reflns_limit_h_max     13
_diffrn_reflns_limit_k_min     -17
_diffrn_reflns_limit_k_max     17
_diffrn_reflns_limit_l_min     -16
_diffrn_reflns_limit_l_max     16
_diffrn_standards_number     0
_diffrn_standards_interval_count     .
_diffrn_standards_interval_time     .
_diffrn_standards_decay_%     ?
_reflns_number_total     4030
_reflns_number_gt     3365
_reflns_threshold_expression     I>2\s(I)
_refine_ls_structure_factor_coef     Fsqd
_refine_ls_matrix_type     full
_refine_ls_R_factor_all     0.0589
_refine_ls_R_factor_gt     0.0441
_refine_ls_wR_factor_gt     0.0889
_refine_ls_wR_factor_ref     0.0944
_refine_ls_goodness_of_fit_ref     1.101
_refine_ls_restrained_S_all     1.101
_refine_ls_number_reflns     4030
_refine_ls_number_parameters     249
_refine_ls_number_restraints     0
_refine_ls_hydrogen_treatment     mixed
_refine_ls_weighting_scheme     calc
_refine_ls_weighting_details
       'calc w = 1/[\s^2^(Fo^2^)+(0.0257P)^2^+1.5568P] where P=(Fo^2^+2Fc^2^)/3'
_atom_sites_solution_hydrogens     geom
_atom_sites_solution_primary     direct
_atom_sites_solution_secondary     difmap
_refine_ls_shift/su_max     0.001
_refine_ls_shift/su_mean     <0.001
_refine_diff_density_max     0.236
_refine_diff_density_min     -0.203
_refine_ls_extinction_method     none
_refine_ls_extinction_coef     ?
loop_
    _atom_type_symbol
    _atom_type_description
    _atom_type_scat_dispersion_real
    _atom_type_scat_dispersion_imag
    _atom_type_scat_source
    'C' 'C' 0.0033 0.0016
                         'International Tables Vol C Tables 4.2.6.8 and 6.1.1.4'
    'S' 'S' 0.1246 0.1234
                         'International Tables Vol C Tables 4.2.6.8 and 6.1.1.4'
    'O' 'O' 0.0106 0.0060
                         'International Tables Vol C Tables 4.2.6.8 and 6.1.1.4'
    'N' 'N' 0.0061 0.0033
                         'International Tables Vol C Tables 4.2.6.8 and 6.1.1.4'
    'H' 'H' 0.0000 0.0000
                         'International Tables Vol C Tables 4.2.6.8 and 6.1.1.4'
_computing_data_collection     'APEX2 (Bruker, 2005)'
_computing_cell_refinement     'SAINT-Plus (Bruker, 2005)'
_computing_data_reduction     'SAINT-Plus (Bruker, 2005)'
_computing_structure_solution     'SHELXS97 (Sheldrick, 2008)'
_computing_structure_refinement     'SHELXS97 (Sheldrick, 2008)'
_computing_molecular_graphics
;
ORTEP-3 for Windows (Farrugia, 1997) and PLATON (Spek, 2009)
;
_computing_publication_material     'WinGX (Farrugia, 1999)'
loop_
    _atom_site_type_symbol
    _atom_site_label
    _atom_site_fract_x
    _atom_site_fract_y
    _atom_site_fract_z
    _atom_site_U_iso_or_equiv
    _atom_site_adp_type
    _atom_site_calc_flag
    _atom_site_refinement_flags
    _atom_site_occupancy
    _atom_site_disorder_assembly
    _atom_site_disorder_group
    H H2 0.357(2) 0.0915(17) 0.0811(19) 0.039(7) Uiso d . 1 . .
    H H9 0.5323(18) 0.1563(13) 0.5491(16) 0.018(5) Uiso d . 1 . .
    C C1' 0.04998(19) 0.36320(14) 0.44410(16) 0.0263(4) Uani d . 1 . .
    H H1' 0.0473 0.4182 0.4833 0.032 Uiso calc R 1 . .
    C C2' 0.10902(18) 0.28480(14) 0.48503(15) 0.0231(4) Uani d . 1 . .
    H H2' 0.1442 0.2879 0.5514 0.028 Uiso calc R 1 . .
    C C2 0.37116(16) 0.09545(13) 0.23153(13) 0.0180(4) Uani d . 1 . .
    C C3' 0.11662(17) 0.20141(13) 0.42843(14) 0.0188(4) Uani d . 1 . .
    C C3 0.35748(17) -0.04166(13) 0.11768(14) 0.0204(4) Uani d . 1 . .
    C C4 0.33879(19) -0.07060(14) 0.00610(14) 0.0252(4) Uani d . 1 . .
    H H40 0.3814 -0.1287 -0.0061 0.038 Uiso calc R 1 . .
    H H41 0.3706 -0.0225 -0.0386 0.038 Uiso calc R 1 . .
    H H42 0.2524 -0.0790 -0.0083 0.038 Uiso calc R 1 . .
    C C4' 0.05884(17) 0.19924(14) 0.33050(14) 0.0216(4) Uani d . 1 . .
    H H4' 0.0611 0.1442 0.2913 0.026 Uiso calc R 1 . .
    C C5 0.41102(17) 0.13772(12) 0.42180(14) 0.0178(4) Uani d . 1 . .
    C C5' -0.00180(17) 0.27755(14) 0.29079(15) 0.0234(4) Uani d . 1 . .
    H H5' -0.0408 0.2737 0.2260 0.028 Uiso calc R 1 . .
    C C6 0.31344(17) 0.12846(13) 0.50691(13) 0.0185(4) Uani d . 1 . .
    H H60 0.3370 0.0759 0.5512 0.022 Uiso calc R 1 . .
    H H61 0.3176 0.1848 0.5495 0.022 Uiso calc R 1 . .
    C C6' -0.00551(18) 0.36170(14) 0.34573(16) 0.0247(4) Uani d . 1 . .
    C C7 0.17835(17) 0.11399(13) 0.47324(14) 0.0191(4) Uani d . 1 . .
    H H7 0.1752 0.0644 0.4203 0.023 Uiso calc R 1 . .
    C C7' -0.0625(2) 0.44905(15) 0.29915(17) 0.0326(5) Uani d . 1 . .
    H H70' -0.0004 0.4848 0.2644 0.049 Uiso calc R 1 . .
    H H71' -0.0974 0.4866 0.3533 0.049 Uiso calc R 1 . .
    H H72' -0.1260 0.4315 0.2500 0.049 Uiso calc R 1 . .
    C C8 0.10620(18) 0.07994(13) 0.56829(14) 0.0227(4) Uani d . 1 . .
    H H80 0.1403 0.0215 0.5928 0.034 Uiso calc R 1 . .
    H H81 0.0213 0.0708 0.5487 0.034 Uiso calc R 1 . .
    H H82 0.1120 0.1263 0.6226 0.034 Uiso calc R 1 . .
    C C9 0.53585(18) 0.15303(13) 0.47409(14) 0.0200(4) Uani d . 1 . .
    C C10 0.64558(18) 0.16273(13) 0.43130(15) 0.0226(4) Uani d . 1 . .
    C C11 0.67035(19) 0.16274(15) 0.31623(16) 0.0286(5) Uani d . 1 . .
    H H111 0.7302 0.1151 0.3009 0.043 Uiso calc R 1 . .
    H H112 0.7013 0.2233 0.2961 0.043 Uiso calc R 1 . .
    H H113 0.5953 0.1498 0.2784 0.043 Uiso calc R 1 . .
    C C12 0.75806(19) 0.17719(15) 0.49976(17) 0.0304(5) Uani d . 1 . .
    H H121 0.7982 0.2348 0.4807 0.046 Uiso calc R 1 . .
    H H122 0.8138 0.1254 0.4911 0.046 Uiso calc R 1 . .
    H H123 0.7339 0.1807 0.5712 0.046 Uiso calc R 1 . .
    C C41 0.37297(17) 0.30457(13) 0.37021(13) 0.0177(4) Uani d . 1 . .
    C C42 0.33714(19) 0.37167(13) 0.28539(14) 0.0231(4) Uani d . 1 . .
    H H420 0.3991 0.3715 0.2330 0.035 Uiso calc R 1 . .
    H H421 0.3296 0.4340 0.3137 0.035 Uiso calc R 1 . .
    H H422 0.2597 0.3527 0.2550 0.035 Uiso calc R 1 . .
    N N1 0.35903(15) 0.05391(11) 0.13421(12) 0.0192(3) Uani d . 1 . .
    N N3 0.35840(14) 0.18471(10) 0.24065(11) 0.0183(3) Uani d . 1 . .
    N N4 0.38013(14) 0.21218(10) 0.34384(11) 0.0174(3) Uani d . 1 . .
    O O1 0.36850(13) -0.09778(9) 0.18908(10) 0.0256(3) Uani d . 1 . .
    O O2 0.39419(12) 0.32905(9) 0.46085(9) 0.0213(3) Uani d . 1 . .
    S S1 0.40785(4) 0.02872(3) 0.34223(3) 0.01914(12) Uani d . 1 . .
loop_
    _atom_site_aniso_label
    _atom_site_aniso_U_11
    _atom_site_aniso_U_22
    _atom_site_aniso_U_33
    _atom_site_aniso_U_12
    _atom_site_aniso_U_13
    _atom_site_aniso_U_23
    C1' 0.0305(11) 0.0224(10) 0.0261(10) 0.0034(8) 0.0050(8) -0.0035(8)
    C2' 0.0251(10) 0.0248(10) 0.0195(9) 0.0012(8) 0.0007(8) -0.0015(8)
    C2 0.0184(9) 0.0205(9) 0.0153(9) 0.0010(7) 0.0019(7) 0.0011(7)
    C3' 0.0175(9) 0.0199(9) 0.0192(9) -0.0004(7) 0.0020(7) 0.0011(7)
    C3 0.0198(9) 0.0198(9) 0.0215(10) 0.0000(8) 0.0010(7) -0.0005(7)
    C4 0.0334(11) 0.0220(10) 0.0201(10) 0.0008(8) -0.0041(8) -0.0041(8)
    C4' 0.0212(10) 0.0228(9) 0.0207(9) -0.0018(8) 0.0007(7) -0.0010(8)
    C5 0.0221(9) 0.0169(9) 0.0144(8) 0.0007(7) 0.0003(7) 0.0003(7)
    C5' 0.0206(10) 0.0304(10) 0.0192(9) -0.0002(8) 0.0002(8) 0.0043(8)
    C6 0.0239(10) 0.0187(9) 0.0128(8) 0.0013(8) -0.0008(7) 0.0012(7)
    C6' 0.0196(10) 0.0272(10) 0.0276(10) 0.0032(8) 0.0058(8) 0.0068(8)
    C7 0.0231(10) 0.0181(9) 0.0160(9) -0.0001(7) 0.0011(7) -0.0020(7)
    C7' 0.0328(12) 0.0314(11) 0.0338(12) 0.0119(9) 0.0082(9) 0.0077(9)
    C8 0.0248(10) 0.0216(9) 0.0216(10) -0.0014(8) 0.0009(8) 0.0000(8)
    C9 0.0245(10) 0.0197(9) 0.0157(9) 0.0011(7) -0.0032(7) 0.0018(7)
    C10 0.0253(10) 0.0171(9) 0.0254(10) 0.0020(8) -0.0015(8) 0.0013(7)
    C11 0.0258(11) 0.0285(11) 0.0316(11) -0.0001(9) 0.0064(9) -0.0002(9)
    C12 0.0229(11) 0.0271(11) 0.0410(12) 0.0019(9) -0.0029(9) -0.0013(9)
    C41 0.0193(9) 0.0187(9) 0.0153(9) -0.0014(7) 0.0009(7) -0.0003(7)
    C42 0.0332(11) 0.0183(9) 0.0176(9) 0.0004(8) -0.0029(8) -0.0003(7)
    N1 0.0274(9) 0.0185(8) 0.0117(7) 0.0001(7) 0.0000(6) -0.0010(6)
    N3 0.0230(8) 0.0188(8) 0.0130(7) 0.0003(6) -0.0009(6) -0.0019(6)
    N4 0.0240(8) 0.0174(7) 0.0107(7) 0.0021(6) -0.0006(6) 0.0014(6)
    O1 0.0358(8) 0.0201(7) 0.0208(7) 0.0013(6) 0.0010(6) 0.0016(6)
    O2 0.0277(7) 0.0211(7) 0.0149(6) 0.0000(6) -0.0011(5) -0.0019(5)
    S1 0.0254(2) 0.0175(2) 0.0145(2) 0.00277(19) 0.00084(17) 0.00137(18)
_geom_special_details
;
 All esds (except the esd in the dihedral angle between two l.s. planes)
 are estimated using the full covariance matrix.  The cell esds are taken
 into account individually in the estimation of esds in distances, angles
 and torsion angles; correlations between esds in cell parameters are only
 used when they are defined by crystal symmetry.  An approximate (isotropic)
 treatment of cell esds is used for estimating esds involving l.s. planes.
;
loop_
    _geom_bond_atom_site_label_1
    _geom_bond_atom_site_label_2
    _geom_bond_site_symmetry_2
    _geom_bond_distance
    _geom_bond_publ_flag
    C1' C2' . 1.384(3) ?
    C1' C6' . 1.392(3) ?
    C1' H1' . 0.93 ?
    C2' C3' . 1.392(3) ?
    C2' H2' . 0.93 ?
    C2 N3 . 1.280(2) ?
    C2 N1 . 1.387(2) ?
    C2 S1 . 1.7497(18) ?
    C3' C4' . 1.397(3) ?
    C3' C7 . 1.519(2) ?
    C3 O1 . 1.219(2) ?
    C3 N1 . 1.373(2) ?
    C3 C4 . 1.502(3) ?
    C4 H40 . 0.96 ?
    C4 H41 . 0.96 ?
    C4 H42 . 0.96 ?
    C4' C5' . 1.385(3) ?
    C4' H4' . 0.93 ?
    C5 N4 . 1.491(2) ?
    C5 C9 . 1.518(3) ?
    C5 C6 . 1.541(2) ?
    C5 S1 . 1.8545(18) ?
    C5' C6' . 1.388(3) ?
    C5' H5' . 0.93 ?
    C6 C7 . 1.536(3) ?
    C6 H60 . 0.97 ?
    C6 H61 . 0.97 ?
    C6' C7' . 1.505(3) ?
    C7 C8 . 1.540(3) ?
    C7 H7 . 0.98 ?
    C7' H70' . 0.96 ?
    C7' H71' . 0.96 ?
    C7' H72' . 0.96 ?
    C8 H80 . 0.96 ?
    C8 H81 . 0.96 ?
    C8 H82 . 0.96 ?
    C9 C10 . 1.327(3) ?
    C9 H9 . 0.97(2) ?
    C10 C12 . 1.507(3) ?
    C10 C11 . 1.508(3) ?
    C11 H111 . 0.96 ?
    C11 H112 . 0.96 ?
    C11 H113 . 0.96 ?
    C12 H121 . 0.96 ?
    C12 H122 . 0.96 ?
    C12 H123 . 0.96 ?
    C41 O2 . 1.234(2) ?
    C41 N4 . 1.357(2) ?
    C41 C42 . 1.494(2) ?
    C42 H420 . 0.96 ?
    C42 H421 . 0.96 ?
    C42 H422 . 0.96 ?
    N1 H2 . 0.87(2) ?
    N3 N4 . 1.399(2) ?
loop_
    _geom_angle_atom_site_label_1
    _geom_angle_atom_site_label_2
    _geom_angle_atom_site_label_3
    _geom_angle_site_symmetry_1
    _geom_angle_site_symmetry_3
    _geom_angle
    _geom_angle_publ_flag
    C2' C1' C6' . . 121.60(18) ?
    C2' C1' H1' . . 119.2 ?
    C6' C1' H1' . . 119.2 ?
    C1' C2' C3' . . 121.06(18) ?
    C1' C2' H2' . . 119.5 ?
    C3' C2' H2' . . 119.5 ?
    N3 C2 N1 . . 119.63(16) ?
    N3 C2 S1 . . 119.00(14) ?
    N1 C2 S1 . . 121.35(14) ?
    C2' C3' C4' . . 117.38(17) ?
    C2' C3' C7 . . 121.72(16) ?
    C4' C3' C7 . . 120.80(16) ?
    O1 C3 N1 . . 121.87(17) ?
    O1 C3 C4 . . 123.36(17) ?
    N1 C3 C4 . . 114.76(16) ?
    C3 C4 H40 . . 109.5 ?
    C3 C4 H41 . . 109.5 ?
    H40 C4 H41 . . 109.5 ?
    C3 C4 H42 . . 109.5 ?
    H40 C4 H42 . . 109.5 ?
    H41 C4 H42 . . 109.5 ?
    C5' C4' C3' . . 121.18(18) ?
    C5' C4' H4' . . 119.4 ?
    C3' C4' H4' . . 119.4 ?
    N4 C5 C9 . . 112.66(15) ?
    N4 C5 C6 . . 112.84(14) ?
    C9 C5 C6 . . 108.48(15) ?
    N4 C5 S1 . . 102.63(11) ?
    C9 C5 S1 . . 111.83(13) ?
    C6 C5 S1 . . 108.29(12) ?
    C4' C5' C6' . . 121.37(18) ?
    C4' C5' H5' . . 119.3 ?
    C6' C5' H5' . . 119.3 ?
    C7 C6 C5 . . 118.41(15) ?
    C7 C6 H60 . . 107.7 ?
    C5 C6 H60 . . 107.7 ?
    C7 C6 H61 . . 107.7 ?
    C5 C6 H61 . . 107.7 ?
    H60 C6 H61 . . 107.1 ?
    C5' C6' C1' . . 117.35(18) ?
    C5' C6' C7' . . 121.43(18) ?
    C1' C6' C7' . . 121.17(19) ?
    C3' C7 C6 . . 114.25(15) ?
    C3' C7 C8 . . 109.29(15) ?
    C6 C7 C8 . . 108.32(15) ?
    C3' C7 H7 . . 108.3 ?
    C6 C7 H7 . . 108.3 ?
    C8 C7 H7 . . 108.3 ?
    C6' C7' H70' . . 109.5 ?
    C6' C7' H71' . . 109.5 ?
    H70' C7' H71' . . 109.5 ?
    C6' C7' H72' . . 109.5 ?
    H70' C7' H72' . . 109.5 ?
    H71' C7' H72' . . 109.5 ?
    C7 C8 H80 . . 109.5 ?
    C7 C8 H81 . . 109.5 ?
    H80 C8 H81 . . 109.5 ?
    C7 C8 H82 . . 109.5 ?
    H80 C8 H82 . . 109.5 ?
    H81 C8 H82 . . 109.5 ?
    C10 C9 C5 . . 129.19(17) ?
    C10 C9 H9 . . 117.4(12) ?
    C5 C9 H9 . . 113.5(12) ?
    C9 C10 C12 . . 119.73(18) ?
    C9 C10 C11 . . 125.62(18) ?
    C12 C10 C11 . . 114.63(17) ?
    C10 C11 H111 . . 109.5 ?
    C10 C11 H112 . . 109.5 ?
    H111 C11 H112 . . 109.5 ?
    C10 C11 H113 . . 109.5 ?
    H111 C11 H113 . . 109.5 ?
    H112 C11 H113 . . 109.5 ?
    C10 C12 H121 . . 109.5 ?
    C10 C12 H122 . . 109.5 ?
    H121 C12 H122 . . 109.5 ?
    C10 C12 H123 . . 109.5 ?
    H121 C12 H123 . . 109.5 ?
    H122 C12 H123 . . 109.5 ?
    O2 C41 N4 . . 119.83(16) ?
    O2 C41 C42 . . 123.49(16) ?
    N4 C41 C42 . . 116.67(15) ?
    C41 C42 H420 . . 109.5 ?
    C41 C42 H421 . . 109.5 ?
    H420 C42 H421 . . 109.5 ?
    C41 C42 H422 . . 109.5 ?
    H420 C42 H422 . . 109.5 ?
    H421 C42 H422 . . 109.5 ?
    C3 N1 C2 . . 124.06(16) ?
    C3 N1 H2 . . 119.1(16) ?
    C2 N1 H2 . . 116.7(16) ?
    C2 N3 N4 . . 110.24(14) ?
    C41 N4 N3 . . 119.79(14) ?
    C41 N4 C5 . . 122.03(14) ?
    N3 N4 C5 . . 118.18(14) ?
    C2 S1 C5 . . 89.94(8) ?
loop_
    _geom_torsion_atom_site_label_1
    _geom_torsion_atom_site_label_2
    _geom_torsion_atom_site_label_3
    _geom_torsion_atom_site_label_4
    _geom_torsion_site_symmetry_1
    _geom_torsion_site_symmetry_2
    _geom_torsion_site_symmetry_3
    _geom_torsion_site_symmetry_4
    _geom_torsion
    _geom_torsion_publ_flag
    C6' C1' C2' C3' . . . . 0.9(3) ?
    C1' C2' C3' C4' . . . . -2.1(3) ?
    C1' C2' C3' C7 . . . . -178.47(17) ?
    C2' C3' C4' C5' . . . . 1.0(3) ?
    C7 C3' C4' C5' . . . . 177.45(17) ?
    C3' C4' C5' C6' . . . . 1.3(3) ?
    N4 C5 C6 C7 . . . . 53.5(2) ?
    C9 C5 C6 C7 . . . . 179.04(15) ?
    S1 C5 C6 C7 . . . . -59.41(18) ?
    C4' C5' C6' C1' . . . . -2.5(3) ?
    C4' C5' C6' C7' . . . . 175.03(18) ?
    C2' C1' C6' C5' . . . . 1.4(3) ?
    C2' C1' C6' C7' . . . . -176.10(19) ?
    C2' C3' C7 C6 . . . . -57.9(2) ?
    C4' C3' C7 C6 . . . . 125.84(18) ?
    C2' C3' C7 C8 . . . . 63.6(2) ?
    C4' C3' C7 C8 . . . . -112.64(19) ?
    C5 C6 C7 C3' . . . . -73.3(2) ?
    C5 C6 C7 C8 . . . . 164.63(15) ?
    N4 C5 C9 C10 . . . . -55.8(3) ?
    C6 C5 C9 C10 . . . . 178.55(19) ?
    S1 C5 C9 C10 . . . . 59.2(2) ?
    C5 C9 C10 C12 . . . . -179.85(17) ?
    C5 C9 C10 C11 . . . . 1.5(3) ?
    O1 C3 N1 C2 . . . . -1.0(3) ?
    C4 C3 N1 C2 . . . . 177.88(17) ?
    N3 C2 N1 C3 . . . . -172.52(18) ?
    S1 C2 N1 C3 . . . . 9.3(3) ?
    N1 C2 N3 N4 . . . . -177.12(15) ?
    S1 C2 N3 N4 . . . . 1.1(2) ?
    O2 C41 N4 N3 . . . . -178.76(15) ?
    C42 C41 N4 N3 . . . . 2.1(2) ?
    O2 C41 N4 C5 . . . . 1.1(3) ?
    C42 C41 N4 C5 . . . . -178.05(16) ?
    C2 N3 N4 C41 . . . . 179.12(16) ?
    C2 N3 N4 C5 . . . . -0.7(2) ?
    C9 C5 N4 C41 . . . . -59.4(2) ?
    C6 C5 N4 C41 . . . . 63.9(2) ?
    S1 C5 N4 C41 . . . . -179.78(14) ?
    C9 C5 N4 N3 . . . . 120.51(17) ?
    C6 C5 N4 N3 . . . . -116.23(16) ?
    S1 C5 N4 N3 . . . . 0.08(18) ?
    N3 C2 S1 C5 . . . . -0.96(16) ?
    N1 C2 S1 C5 . . . . 177.27(16) ?
    N4 C5 S1 C2 . . . . 0.41(12) ?
    C9 C5 S1 C2 . . . . -120.59(14) ?
    C6 C5 S1 C2 . . . . 119.95(13) ?
loop_
    _geom_hbond_atom_site_label_D
    _geom_hbond_atom_site_label_H
    _geom_hbond_atom_site_label_A
    _geom_hbond_site_symmetry_A
    _geom_hbond_distance_DH
    _geom_hbond_distance_HA
    _geom_hbond_distance_DA
    _geom_hbond_angle_DHA
    _geom_hbond_publ_flag
    N1 H2 O2 4_565 0.87(2) 1.96(2) 2.811(2) 167(2) yes
data_global
_journal_date_recd_electronic     2009-05-03
_journal_date_accepted     2009-05-06
_journal_name_full     'Acta Crystallographica, Section E'
_journal_year     2009
_journal_volume     65
_journal_issue      6
_journal_page_first     o1269
_journal_page_last     o1270
_journal_paper_category     QO
_journal_coeditor_code     CI2797
_publ_contact_author_name     'Professor Moha Berraho'
_publ_contact_author_address
;
Laboratoire de Chimie Biomoleculaires, Substances Naturelles et Reactivite
Faculte des Sciences Semlalia
BP 2390
Bd My Abdellah
40000 Marrakech
Morocco
;
_publ_contact_author_email     mberraho@yahoo.fr
_publ_contact_author_fax     '0021224437408'
_publ_contact_author_phone     '0021224434649'
_publ_section_title
;\
<i>N</i>-[4-Acetyl-5-(2-methylprop-1-enyl)-5-(2-<i>p</i>-tolylpropyl)-\
4,5-dihydro-1,3,4-thiadiazol-2-yl]acetamide
;
loop_
    _publ_author_name
    _publ_author_address
    'Mazoir, Noureddine'
;
Laboratoire de Chimie Biomol\'eculaires
Substances Naturelles et R\'eactivit\'e
Facult\'e des Sciences Semlalia
BP 2390
Bd My Abdellah
40000 Marrakech
Morocco
;
    'El Ammari, Lahcen'
;
Laboratoire de Chimie du Solide Appliqu\'ee
Facult\'e des Sciences
Avenue Ibn Battouta
BP 1014
Rabat
Morocco
;
    'Bouhmaida, Nouzha'
;
Laboratoire des Sciences des Mat\'eriaux
D\'epartement de Physique
Facult\'e des Sciences Semlalia
BP 2390
Bd My Abdellah
40000 Marrakech
Morocco
;
    'Dahaoui, Slimane'
;
CRM2 (UMR UHP - CNRS 7036)
Facult\'e des Sciences et Techniques
BP 70239
Bd des Aiguillettes
54506 Vandoeuvre-l\`es-Nancy CEDEX
France
;
    'Benharref, Ahmed'
;
Laboratoire de Chimie Biomol\'eculaires
Substances Naturelles et R\'eactivit\'e
Facult\'e des Sciences Semlalia
BP 2390
Bd My Abdellah
40000 Marrakech
Morocco
;
    'Berraho, Moha'
;
Laboratoire de Chimie Biomol\'eculaires
Substances Naturelles et R\'eactivit\'e
Facult\'e des Sciences Semlalia
BP 2390
Bd My Abdellah
40000 Marrakech
Morocco
;
