# Supplementary material for: N-[4-Acetyl-5-(2-methylprop-1-enyl)-5-(2-p-tolyl­prop­yl)-4,5-dihydro-1,3,4-thia­diazol-2-yl]acetamide
Source: Acta Crystallogr Sect E Struct Rep Online. 2009 May 14;65(Pt 6):o1269–70. doi: 10.1107/S1600536809017127 (PMC2969617; doi:10.1107/S1600536809017127)
Supplement: Supplementary file 2 [file e-65-o1269-Isup2.hkl]

# 
# h,k,l, Fc-squared, Fo-squared, sigma(Fo-squared) and status flag 
# 
data_I
_shelx_title ' r4 in P21/c' 
_shelx_refln_list_code          4 
_shelx_F_calc_maximum      230.73 
_exptl_crystal_F_000       800.00 
_reflns_d_resolution_high  0.8006 
 
loop_ 
 _symmetry_equiv_pos_as_xyz 
 'x, y, z' 
 '-x, y+1/2, -z+1/2' 
 '-x, -y, -z' 
 'x, -y-1/2, z-1/2' 
 
_cell_length_a    10.8550 
_cell_length_b    14.1930 
_cell_length_c    12.8540 
_cell_angle_alpha  90.000 
_cell_angle_beta   90.955 
_cell_angle_gamma  90.000 
 
_shelx_F_squared_multiplier     1.000 
 
loop_ 
 _refln_index_h 
 _refln_index_k 
 _refln_index_l 
 _refln_F_squared_calc 
 _refln_F_squared_meas 
 _refln_F_squared_sigma 
 _refln_observed_status 
   2   0   0     2264.19     2288.13     22.25 o 
   3   0   0    53237.77    52841.84    587.29 o 
   4   0   0    39369.17    39956.63    452.76 o 
   5   0   0     6290.91     6458.39     71.25 o 
   6   0   0       38.51       56.82      3.31 o 
   7   0   0     2311.12     2448.82     32.77 o 
   8   0   0     2208.84     2347.96     36.98 o 
   9   0   0        2.86        5.56      5.56 o 
  10   0   0       21.01       28.56      7.97 o 
  11   0   0       40.87       37.13      9.77 o 
  12   0   0       32.58       55.17     11.27 o 
  13   0   0       16.15       18.04     11.42 o 
   2   1   0      129.48      133.38      2.12 o 
   3   1   0    17493.16    17197.32    243.36 o 
   4   1   0      233.08      235.81      9.77 o 
   5   1   0     1641.57     1622.21     20.89 o 
   6   1   0      861.99      866.44     15.11 o 
   7   1   0     1445.57     1488.13     32.02 o 
   8   1   0      426.97      393.89     19.92 o 
   9   1   0      207.19      208.22      6.90 o 
  10   1   0       43.93       48.31      6.31 o 
  11   1   0      329.32      316.42     10.77 o 
  12   1   0        5.77       13.90      7.32 o 
  13   1   0       19.77       35.41     10.15 o 
   0   2   0     1254.09     1289.57     14.13 o 
   1   2   0     2861.92     2682.41     16.88 o 
   2   2   0       21.39       29.07      4.73 o 
   3   2   0        1.32       -2.44      2.44 o 
   4   2   0      831.39      727.36     14.73 o 
   5   2   0      279.80      240.54      7.22 o 
   6   2   0      185.25      162.61     13.45 o 
   7   2   0        7.05        7.31      3.53 o 
   8   2   0      460.92      465.31      8.19 o 
   9   2   0      159.74      172.03      6.74 o 
  10   2   0        7.70       -1.54      6.20 o 
  11   2   0      165.23      170.54     10.52 o 
  12   2   0      189.85      202.21     10.76 o 
  13   2   0      126.26      112.12      9.92 o 
   1   3   0       91.19       80.57      4.43 o 
   2   3   0        9.14       23.96      5.11 o 
   3   3   0      274.06      277.41      3.83 o 
   4   3   0      790.28      832.52     16.23 o 
   5   3   0      189.55      186.07     16.53 o 
   6   3   0       48.73       48.01      5.49 o 
   7   3   0       62.64       53.04      6.54 o 
   8   3   0      516.11      525.05     12.33 o 
   9   3   0      672.71      674.16     33.75 o 
  10   3   0      187.94      212.20      8.19 o 
  11   3   0        3.59       18.47      7.00 o 
  12   3   0       11.28       27.09     13.38 o 
  13   3   0      260.67      295.21     12.04 o 
   0   4   0     9575.41     9618.66     84.03 o 
   1   4   0     1209.49     1229.35     10.36 o 
   2   4   0      881.14      865.61     15.56 o 
   3   4   0     1426.40     1434.68     12.43 o 
   4   4   0        1.64        1.95      2.02 o 
   5   4   0      113.98       91.90      3.24 o 
   6   4   0     1564.22     1582.24     16.00 o 
   7   4   0      404.72      402.01     11.80 o 
   8   4   0      135.54      117.37      4.60 o 
   9   4   0       55.77       51.94      8.72 o 
  10   4   0      250.35      269.26     13.08 o 
  11   4   0       94.37       90.70      9.70 o 
  12   4   0        0.05       10.44      7.67 o 
  13   4   0       13.68        2.83     19.39 o 
   1   5   0        2.04        3.11      3.46 o 
   2   5   0      258.46      243.41      4.28 o 
   3   5   0       66.64       43.83      1.75 o 
   4   5   0     1572.73     1493.62     27.66 o 
   5   5   0       13.44       12.67      2.71 o 
   6   5   0      342.02      343.50     11.57 o 
   7   5   0      485.14      493.84      7.69 o 
   8   5   0       15.25        4.30      4.64 o 
   9   5   0       27.23       40.05      9.02 o 
  10   5   0       46.23       60.87      6.17 o 
  11   5   0       84.53       96.98     18.11 o 
  12   5   0       16.42        5.62      9.61 o 
  13   5   0      121.36       95.84     11.20 o 
   0   6   0     2460.94     2424.77     25.25 o 
   1   6   0     2748.87     2594.33     39.46 o 
   2   6   0      211.81      180.72      4.07 o 
   3   6   0      148.05      144.53      3.18 o 
   4   6   0       14.28       27.34      6.84 o 
   5   6   0      514.71      416.70     26.98 o 
   6   6   0      448.00      409.73      6.27 o 
   7   6   0       96.85       75.50      7.89 o 
   8   6   0        7.88       15.95      4.21 o 
   9   6   0       34.49       28.67      5.11 o 
  10   6   0        0.28       16.87      9.02 o 
  11   6   0      378.77      379.86     12.42 o 
  12   6   0       56.70       79.34     17.96 o 
   1   7   0       39.20       28.26      1.82 o 
   2   7   0     2696.05     2692.30     23.84 o 
   3   7   0     3199.72     3296.94     52.76 o 
   4   7   0      926.99      917.32     22.55 o 
   5   7   0       37.14       43.25      6.39 o 
   6   7   0      526.85      545.02     21.50 o 
   7   7   0     1788.70     1721.17     20.52 o 
   8   7   0      998.81      983.91     40.96 o 
   9   7   0      118.80      123.12      7.89 o 
  10   7   0        0.06       -8.34     19.92 o 
  11   7   0      198.05      248.10     16.69 o 
  12   7   0       52.67       39.66     11.05 o 
   0   8   0     1659.68     1740.38     20.29 o 
   1   8   0      191.24      241.07      3.56 o 
   2   8   0      114.88      116.05      8.42 o 
   3   8   0      438.93      462.37      6.75 o 
   4   8   0     1732.25     1908.43     18.37 o 
   5   8   0      109.60       97.63      4.15 o 
   6   8   0      112.26      120.67      3.67 o 
   7   8   0     1316.34     1281.81     62.16 o 
   8   8   0      648.30      699.15     12.39 o 
   9   8   0        4.31       30.12     10.97 o 
  10   8   0      368.42      330.90     19.54 o 
  11   8   0       95.65       97.92     11.35 o 
  12   8   0      142.49      185.01     29.91 o 
   1   9   0       16.11        9.55      2.41 o 
   2   9   0     1047.55     1009.77     22.62 o 
   3   9   0       62.23       69.23      6.61 o 
   4   9   0      515.68      481.97      7.05 o 
   5   9   0      373.29      415.61      6.95 o 
   6   9   0        0.94       13.47      4.28 o 
   7   9   0        1.60        6.89     17.74 o 
   8   9   0     1017.72     1069.90     16.18 o 
   9   9   0     1105.92     1200.50     28.79 o 
  10   9   0      515.21      524.46     14.88 o 
  11   9   0      210.71      173.48     12.13 o 
   0  10   0       24.40       42.54      4.36 o 
   1  10   0      261.22      267.44      5.35 o 
   2  10   0      200.51      176.47      5.00 o 
   3  10   0      133.21      137.49      6.76 o 
   4  10   0      495.42      482.91      8.17 o 
   5  10   0        3.04        9.13      4.34 o 
   6  10   0       26.58       29.23      7.67 o 
   7  10   0       74.12       70.28     15.71 o 
   8  10   0      436.11      430.02     10.30 o 
   9  10   0       79.57       89.03      8.51 o 
  10  10   0       35.44       45.61      9.03 o 
  11  10   0      113.53      105.92     24.88 o 
   1  11   0     2268.41     2288.15     22.34 o 
   2  11   0      650.38      629.47      9.14 o 
   3  11   0     1255.58     1183.88     13.76 o 
   4  11   0        7.65        2.93      4.19 o 
   5  11   0       56.91       50.92      9.70 o 
   6  11   0       38.98       27.95      8.49 o 
   7  11   0        0.47        9.37      5.45 o 
   8  11   0        0.67        6.85      9.62 o 
   9  11   0       32.68       45.10      7.05 o 
  10  11   0        8.50       40.98     26.61 o 
   0  12   0     1227.34     1222.38     21.65 o 
   1  12   0       96.27      102.73      4.89 o 
   2  12   0      223.50      231.44      6.50 o 
   3  12   0      102.42       97.75     13.38 o 
   4  12   0      157.81      158.40      7.14 o 
   5  12   0      134.83      132.13      5.95 o 
   6  12   0       27.69       31.71      5.27 o 
   7  12   0       68.27       89.32      7.44 o 
   8  12   0       50.02       45.89      8.27 o 
   9  12   0       60.80       65.24      8.18 o 
   1  13   0      327.07      307.12     10.60 o 
   2  13   0       16.29       14.58      5.08 o 
   3  13   0       34.84       42.66      5.26 o 
   4  13   0      542.82      545.69     10.24 o 
   5  13   0       95.14      109.77      9.85 o 
   6  13   0        7.38       11.84      6.21 o 
   7  13   0       56.03       69.93      7.25 o 
   8  13   0      285.32      269.57     14.58 o 
   9  13   0      142.11      149.11     10.31 o 
   0  14   0       22.71       23.60      7.67 o 
   1  14   0      966.95      984.90     15.03 o 
   2  14   0      207.13      190.85      7.28 o 
   3  14   0        2.35        5.33      7.97 o 
   4  14   0      222.44      244.25     20.97 o 
   5  14   0      612.08      609.53     12.33 o 
   6  14   0      109.84       98.07      7.86 o 
   7  14   0       38.37       40.28     10.15 o 
   8  14   0        0.41        0.07     10.75 o 
   1  15   0        0.63       -3.10      6.64 o 
   2  15   0      157.53      142.81      7.51 o 
   3  15   0      148.69      170.54      8.57 o 
   4  15   0        1.97       -1.80     10.67 o 
   5  15   0      190.22      185.23     20.22 o 
   6  15   0        0.02        7.65      7.06 o 
   7  15   0      576.81      579.57     16.84 o 
   0  16   0      286.18      312.21     12.48 o 
   1  16   0      335.95      297.08     17.14 o 
   2  16   0      280.96      293.52     10.08 o 
   3  16   0        1.08       14.68      7.21 o 
   4  16   0      166.35      146.84      7.66 o 
   5  16   0      340.95      357.91     27.96 o 
   1  17   0      300.82      309.64      9.71 o 
   2  17   0      159.61      176.74     12.10 o 
   3  17   0      181.72      223.25     14.88 o 
 -13   1   1        6.26        4.45      8.33 o 
 -12   1   1      160.76      173.10      9.73 o 
 -11   1   1      225.24      239.59     25.70 o 
 -10   1   1      983.85      969.79     25.93 o 
  -9   1   1        2.31       10.74     22.32 o 
  -8   1   1     1202.69     1121.82     13.92 o 
  -7   1   1     3857.35     3872.64     35.03 o 
  -6   1   1     5580.77     5343.96     43.70 o 
  -5   1   1       30.58       23.83      3.76 o 
  -4   1   1      755.01      631.10      6.67 o 
  -3   1   1    27753.97    27142.77    194.29 o 
  -2   1   1     3804.82     3690.14     39.68 o 
  -1   1   1     5594.52     5479.49     88.46 o 
   1   1   1     3277.29     3196.43     33.14 o 
   2   1   1     6567.83     6492.67     91.54 o 
   3   1   1      252.70      228.91      9.32 o 
   4   1   1       50.39       56.84      3.43 o 
   5   1   1      160.88      153.17      4.36 o 
   6   1   1      616.05      658.61     11.88 o 
   7   1   1       23.89       37.86     19.17 o 
   8   1   1        3.38       11.65      4.03 o 
   9   1   1        0.11        5.24      5.26 o 
  10   1   1      100.41      109.00     19.62 o 
  11   1   1      165.50      169.15     16.16 o 
  12   1   1       54.25       31.81      7.45 o 
  13   1   1       16.59        9.80      9.93 o 
 -13   2   1        6.00       -5.81      8.56 o 
 -12   2   1        7.54       14.21      8.24 o 
 -11   2   1       30.35       39.37      6.37 o 
 -10   2   1       59.00       59.03     12.63 o 
  -9   2   1     1358.98     1287.61     17.40 o 
  -8   2   1       23.50       25.72      7.89 o 
  -7   2   1       13.82       21.67      4.58 o 
  -6   2   1      724.16      732.97      8.29 o 
  -5   2   1      315.62      336.63     10.07 o 
  -4   2   1      820.91      825.16     20.67 o 
  -3   2   1       19.08       21.42      1.86 o 
  -2   2   1        5.86       13.71      2.33 o 
  -1   2   1     2174.81     2109.93     12.27 o 
   0   2   1       31.80       28.71      2.03 o 
   1   2   1     7463.94     7044.34     76.21 o 
   2   2   1     2049.57     2010.03     17.51 o 
   3   2   1      342.45      318.48      4.54 o 
   4   2   1     1205.38     1247.64     26.00 o 
   5   2   1     1071.36     1059.50     15.18 o 
   6   2   1        0.02        5.70      6.39 o 
   7   2   1       46.46       61.75      4.23 o 
   8   2   1      366.47      373.44     18.79 o 
   9   2   1      299.22      276.42     14.05 o 
  10   2   1      191.69      184.77     21.57 o 
  11   2   1       80.26       81.86      6.80 o 
  12   2   1       31.22       27.54      9.06 o 
  13   2   1      201.74      240.16     16.84 o 
 -13   3   1       87.31      122.53     11.83 o 
 -12   3   1       80.28       80.34     13.15 o 
 -11   3   1        4.40        6.75     25.70 o 
 -10   3   1      177.08      197.65     12.63 o 
  -9   3   1       12.10       10.76      8.57 o 
  -8   3   1        7.36       12.58      4.26 o 
  -7   3   1      623.00      584.02      7.81 o 
  -6   3   1      748.35      727.31     25.48 o 
  -5   3   1     1979.98     2051.98     43.67 o 
  -4   3   1      137.27      133.00      4.36 o 
  -3   3   1      211.82      156.46      3.38 o 
  -2   3   1    13061.71    12521.67     82.30 o 
  -1   3   1      304.30      281.27      7.67 o 
   0   3   1     3482.86     3230.75     76.59 o 
   1   3   1     5395.32     4951.76     33.62 o 
   2   3   1       62.99       41.24      2.93 o 
   3   3   1      767.94      748.38     19.09 o 
   4   3   1      303.70      244.96     15.11 o 
   5   3   1     1234.31     1163.23     19.69 o 
   6   3   1      496.22      427.20     25.63 o 
   7   3   1      276.35      258.40     24.95 o 
   8   3   1      232.03      204.54     25.48 o 
   9   3   1     1052.83     1037.86     13.95 o 
  10   3   1     1125.30     1093.05     18.43 o 
  11   3   1      202.65      207.15     25.55 o 
  12   3   1       37.75       56.77      8.56 o 
  13   3   1      153.90      138.09     10.12 o 
 -13   4   1      236.39      275.08     45.32 o 
 -12   4   1       80.27       76.61     17.51 o 
 -11   4   1       33.04       34.07      7.14 o 
 -10   4   1      454.43      478.70     24.05 o 
  -9   4   1        1.52       17.84      7.89 o 
  -8   4   1        0.46        3.56      3.34 o 
  -7   4   1      382.70      387.51     19.47 o 
  -6   4   1       12.27       20.76      2.25 o 
  -5   4   1     1152.18     1040.81     24.80 o 
  -4   4   1      275.14      264.06      9.24 o 
  -3   4   1      402.01      395.21      4.44 o 
  -2   4   1     1417.76     1363.90      9.99 o 
  -1   4   1     4430.16     4400.87     30.32 o 
   0   4   1     1537.58     1547.58     11.40 o 
   1   4   1    12627.35    11883.14    214.43 o 
   2   4   1     3209.62     3294.06     40.89 o 
   3   4   1     2456.70     2242.47     19.22 o 
   4   4   1     1075.15     1135.83     24.65 o 
   5   4   1     2265.05     2288.96     65.46 o 
   6   4   1      544.53      477.12     17.29 o 
   7   4   1     2332.83     2299.87     21.50 o 
   8   4   1      265.70      222.34     14.13 o 
   9   4   1       70.87       67.42      7.67 o 
  10   4   1      480.52      475.95     10.70 o 
  11   4   1        3.21       25.48     21.27 o 
  12   4   1       67.81       62.21      7.92 o 
  13   4   1       40.75       32.75     25.48 o 
 -12   5   1       48.55       84.59     13.15 o 
 -11   5   1       50.10       50.42     16.53 o 
 -10   5   1      681.23      696.29     11.56 o 
  -9   5   1      149.05      126.77      6.06 o 
  -8   5   1       16.20       18.36      5.64 o 
  -7   5   1       23.24       22.39      3.50 o 
  -6   5   1       31.66       40.05      2.84 o 
  -5   5   1      205.95      223.44      4.08 o 
  -4   5   1       13.78       10.45      1.80 o 
  -3   5   1        6.82       10.79      4.81 o 
  -2   5   1      135.67      143.39      2.80 o 
  -1   5   1      841.25      825.40      9.02 o 
   0   5   1      298.67      279.38      3.53 o 
   1   5   1       20.51       21.82      2.03 o 
   2   5   1      228.23      265.88      3.24 o 
   3   5   1     2797.16     2797.36     26.61 o 
   4   5   1      219.92      241.15      5.56 o 
   5   5   1      594.12      531.69      7.27 o 
   6   5   1      141.13      155.37      4.34 o 
   7   5   1      189.06      194.75     16.01 o 
   8   5   1      208.30      187.92      5.76 o 
   9   5   1      126.80      128.08      5.74 o 
  10   5   1       10.05       26.57      8.94 o 
  11   5   1      191.15      158.83     17.51 o 
  12   5   1       16.24       74.66     21.65 o 
 -12   6   1        0.70        2.50     16.01 o 
 -11   6   1      217.78      223.08     46.75 o 
 -10   6   1       49.79       37.59      6.26 o 
  -9   6   1        0.25       13.83      5.10 o 
  -8   6   1       38.85       56.19      4.88 o 
  -7   6   1        1.59       -4.25      4.25 o 
  -6   6   1       11.42       15.98      3.32 o 
  -5   6   1     1250.97     1169.56     10.83 o 
  -4   6   1      842.68      761.88      7.73 o 
  -3   6   1     3200.81     3202.75     66.37 o 
  -2   6   1        4.24        4.11      2.28 o 
  -1   6   1     2028.70     2109.15     34.72 o 
   0   6   1     3026.08     3222.31     30.59 o 
   1   6   1     1090.99     1003.79     38.63 o 
   2   6   1       44.46       35.93      3.46 o 
   3   6   1       55.60       45.57      1.70 o 
   4   6   1     1857.97     1887.32     49.00 o 
   5   6   1       11.74       16.82      2.64 o 
   6   6   1      328.98      332.42     15.63 o 
   7   6   1        0.09       13.64      8.04 o 
   8   6   1        1.35       -4.01      4.01 o 
   9   6   1       79.09       71.21     10.00 o 
  10   6   1        7.45       15.01     12.78 o 
  11   6   1       68.96       67.21      9.61 o 
  12   6   1       92.77      100.18     20.44 o 
 -12   7   1       57.80      110.16     10.43 o 
 -11   7   1       18.56       33.92     29.99 o 
 -10   7   1      187.98      177.32      7.51 o 
  -9   7   1      549.88      580.34     22.02 o 
  -8   7   1      439.02      410.07      8.87 o 
  -7   7   1       22.88       30.16      4.51 o 
  -6   7   1     1169.21     1249.84     55.77 o 
  -5   7   1      420.33      447.24      5.85 o 
  -4   7   1      195.94      209.00      4.12 o 
  -3   7   1      918.78      942.12     44.94 o 
  -2   7   1     1533.13     1646.39     15.20 o 
  -1   7   1      204.67      174.18      5.34 o 
   0   7   1     1479.77     1485.32     12.50 o 
   1   7   1     8379.51     8908.98     63.35 o 
   2   7   1       45.74       38.15      2.25 o 
   3   7   1       65.73       92.78      5.79 o 
   4   7   1     2029.56     2227.24     19.88 o 
   5   7   1      363.51      382.24      5.42 o 
   6   7   1       56.86       59.79      7.52 o 
   7   7   1      175.37      190.17     16.76 o 
   8   7   1      125.26      140.61      6.39 o 
   9   7   1       79.24       93.49      7.43 o 
  10   7   1       33.48       16.52      7.59 o 
  11   7   1       92.63       88.39     18.04 o 
  12   7   1       37.65       46.53      8.85 o 
 -12   8   1      189.43      234.23     13.83 o 
 -11   8   1       95.50      101.92     16.91 o 
 -10   8   1      636.34      676.99     48.55 o 
  -9   8   1      130.70      127.73     11.35 o 
  -8   8   1      344.05      327.19     22.85 o 
  -7   8   1        7.08       21.40      5.34 o 
  -6   8   1      143.87      149.88     13.30 o 
  -5   8   1      653.50      585.60     23.83 o 
  -4   8   1      742.25      679.34     28.49 o 
  -3   8   1      130.61       87.77      8.04 o 
  -2   8   1      113.10       97.92      4.66 o 
  -1   8   1     2799.49     2703.32     36.30 o 
   0   8   1      812.37      714.46     10.15 o 
   1   8   1      149.00      132.92      3.43 o 
   2   8   1       18.36       17.28      1.80 o 
   3   8   1       89.03      100.31     11.12 o 
   4   8   1       49.90       23.06      7.37 o 
   5   8   1      179.28      180.13      9.55 o 
   6   8   1       16.81       10.41      4.43 o 
   7   8   1      746.39      771.47     33.90 o 
   8   8   1      353.64      329.73      8.97 o 
   9   8   1      679.19      673.51     24.20 o 
  10   8   1       10.46       27.36     10.30 o 
  11   8   1       69.67       89.39     24.13 o 
  12   8   1      328.61      350.85     33.07 o 
 -11   9   1      112.44      116.32      9.05 o 
 -10   9   1       58.56       85.09     16.69 o 
  -9   9   1      320.09      357.77     11.88 o 
  -8   9   1      113.87      114.67      6.58 o 
  -7   9   1        7.47       14.10     18.11 o 
  -6   9   1        1.36       17.81      9.55 o 
  -5   9   1      530.81      531.75      8.13 o 
  -4   9   1      182.39      205.98      5.10 o 
  -3   9   1       24.05       29.91      5.11 o 
  -2   9   1       29.80       45.09     10.52 o 
  -1   9   1      260.15      250.30     11.35 o 
   0   9   1       96.61      107.26     13.90 o 
   1   9   1        9.25        6.82      4.58 o 
   2   9   1      399.16      387.16      6.41 o 
   3   9   1      241.91      239.52      5.76 o 
   4   9   1      695.94      652.01      9.35 o 
   5   9   1       68.68       70.65      7.37 o 
   6   9   1      107.55      104.10      8.27 o 
   7   9   1       83.28       85.74      7.14 o 
   8   9   1        6.16       21.88      9.62 o 
   9   9   1      201.72      219.50     10.48 o 
  10   9   1       12.09       16.86     12.33 o 
  11   9   1       55.95       34.64     10.05 o 
 -11  10   1      240.30      228.60     21.95 o 
 -10  10   1      265.06      286.24     12.43 o 
  -9  10   1      715.89      701.03     15.09 o 
  -8  10   1      217.09      221.29     12.85 o 
  -7  10   1        8.22       -7.56      8.19 o 
  -6  10   1      506.17      532.87      8.79 o 
  -5  10   1      210.70      229.72     15.26 o 
  -4  10   1     1880.25     1781.85     18.12 o 
  -3  10   1       91.27       95.88      4.46 o 
  -2  10   1     1861.27     1837.14     23.15 o 
  -1  10   1       45.28       46.40      2.89 o 
   0  10   1        3.59        5.14      2.48 o 
   1  10   1     2988.15     2994.60     25.72 o 
   2  10   1     2990.96     3023.35     27.52 o 
   3  10   1     1406.18     1348.10     18.26 o 
   4  10   1       48.71       50.65      4.24 o 
   5  10   1      364.63      347.74      7.06 o 
   6  10   1     3582.36     3582.40     35.40 o 
   7  10   1      740.78      752.06     12.69 o 
   8  10   1      557.66      542.12     48.63 o 
   9  10   1      217.43      222.18     22.55 o 
  10  10   1      423.38      439.68     14.07 o 
  11  10   1      292.65      284.53     41.26 o 
 -10  11   1       45.46       57.38      9.86 o 
  -9  11   1        5.82        2.49      7.43 o 
  -8  11   1      391.75      393.04     14.81 o 
  -7  11   1      307.66      325.79      8.71 o 
  -6  11   1       38.57       44.37      4.98 o 
  -5  11   1       18.31       25.33      4.20 o 
  -4  11   1        4.60        3.68      5.94 o 
  -3  11   1      159.32      171.09      5.61 o 
  -2  11   1        0.32       10.97      4.23 o 
  -1  11   1     1346.09     1358.76     14.45 o 
   0  11   1        3.92        0.36      6.16 o 
   1  11   1     1478.37     1479.47     14.77 o 
   2  11   1        1.73       12.46      8.27 o 
   3  11   1      101.60      102.18      6.31 o 
   4  11   1      495.57      475.33     28.03 o 
   5  11   1      749.85      724.81     11.30 o 
   6  11   1       36.56       56.10      7.06 o 
   7  11   1       21.30       38.14      5.80 o 
   8  11   1       17.22        9.85      9.55 o 
   9  11   1      532.67      573.94     13.60 o 
  10  11   1      316.78      355.77     13.18 o 
  -9  12   1        4.33       31.32      7.31 o 
  -8  12   1        0.78       -0.96     16.16 o 
  -7  12   1      186.50      189.70      8.08 o 
  -6  12   1       84.41       93.74     21.87 o 
  -5  12   1      196.36      175.35      6.31 o 
  -4  12   1       32.91       45.58      6.69 o 
  -3  12   1      610.77      609.97     11.95 o 
  -2  12   1      452.51      480.39     13.90 o 
  -1  12   1      209.93      204.50      6.00 o 
   0  12   1      641.94      650.75     10.18 o 
   1  12   1        9.82       24.85      4.19 o 
   2  12   1      136.28      133.67      5.58 o 
   3  12   1       64.48       62.02      4.83 o 
   4  12   1       49.14       61.51      8.49 o 
   5  12   1       94.11       95.39     13.38 o 
   6  12   1       41.69       44.22      5.69 o 
   7  12   1       16.09       19.41     17.14 o 
   8  12   1        8.19       22.37      7.89 o 
   9  12   1        0.47        1.66      6.99 o 
  -9  13   1        0.35       -4.79     15.41 o 
  -8  13   1       99.63      111.79      8.22 o 
  -7  13   1      273.25      285.77     28.41 o 
  -6  13   1      153.00      165.88     17.96 o 
  -5  13   1       61.90       47.27      5.56 o 
  -4  13   1        2.68       10.79     12.18 o 
  -3  13   1      620.56      586.11     24.28 o 
  -2  13   1       66.47       60.99      5.20 o 
  -1  13   1       75.15       78.50     11.95 o 
   0  13   1       37.91       26.30      4.57 o 
   1  13   1      835.54      805.49     39.08 o 
   2  13   1      280.10      278.23     23.22 o 
   3  13   1      297.44      339.27      7.74 o 
   4  13   1       10.12        8.30      4.94 o 
   5  13   1       37.24       32.72      9.47 o 
   6  13   1        3.53       -4.53     10.07 o 
   7  13   1       68.48       87.32      8.07 o 
   8  13   1       56.79       50.52     12.63 o 
   9  13   1       46.64       53.64      7.94 o 
  -8  14   1        0.20       -1.27     20.07 o 
  -7  14   1      122.27      116.85      8.62 o 
  -6  14   1       31.97       46.87      6.25 o 
  -5  14   1       32.55       36.14      6.86 o 
  -4  14   1       96.70       80.23     14.13 o 
  -3  14   1       92.80      109.63     10.00 o 
  -2  14   1        4.92        0.01      9.24 o 
  -1  14   1      548.65      523.98     16.99 o 
   0  14   1      122.77      123.73      6.74 o 
   1  14   1       30.83       30.85      5.68 o 
   2  14   1        0.09        4.18      5.49 o 
   3  14   1       56.18       57.99     12.78 o 
   4  14   1       17.93        3.74     11.27 o 
   5  14   1       11.56       38.52      6.54 o 
   6  14   1       71.08       72.52      6.25 o 
   7  14   1       87.10      100.85     16.31 o 
   8  14   1       82.74       96.36      9.21 o 
  -7  15   1       33.75       28.20      8.67 o 
  -6  15   1       41.94       75.85     15.86 o 
  -5  15   1      152.06      142.86     14.81 o 
  -4  15   1      180.26      188.68      8.45 o 
  -3  15   1       51.60       51.99      9.02 o 
  -2  15   1      542.40      550.65     14.28 o 
  -1  15   1      237.13      262.86      9.29 o 
   0  15   1       56.43       49.93      6.59 o 
   1  15   1       37.39       47.54      6.32 o 
   2  15   1      450.85      390.73     10.97 o 
   3  15   1      323.01      309.64     14.20 o 
   4  15   1       26.03       42.40     10.22 o 
   5  15   1        4.50       16.39      6.92 o 
   6  15   1      174.63      190.58     53.06 o 
   7  15   1      171.60      160.77     20.82 o 
  -5  16   1        0.85       12.84     11.42 o 
  -4  16   1        2.98       12.84      7.33 o 
  -3  16   1       54.83       70.79     15.93 o 
  -2  16   1       31.78       55.76     12.55 o 
  -1  16   1      145.25      124.38      7.54 o 
   0  16   1       20.53       39.80     12.40 o 
   1  16   1      219.74      228.16      9.92 o 
   2  16   1      340.97      312.14     24.73 o 
   3  16   1      141.91      146.10      8.26 o 
   4  16   1       30.30       57.44     26.53 o 
   5  16   1       60.63       47.99     10.45 o 
  -3  17   1      191.45      176.36      8.50 o 
  -2  17   1      848.15      811.93     15.60 o 
  -1  17   1      633.26      660.91     18.34 o 
   0  17   1      171.08      198.98     14.21 o 
   1  17   1       21.78       31.28      6.31 o 
   2  17   1       14.80       36.31     13.23 o 
   3  17   1      330.00      350.76     25.03 o 
 -13   0   2      377.16      396.24     20.14 o 
 -12   0   2      476.41      536.93     21.19 o 
 -11   0   2      357.93      302.29     12.33 o 
 -10   0   2        4.63       35.78      7.97 o 
  -9   0   2     2443.24     2527.74     37.28 o 
  -8   0   2     4768.69     5045.86     65.54 o 
  -7   0   2     2627.88     2796.66     36.83 o 
  -6   0   2      809.81      738.96     12.78 o 
  -5   0   2     7996.53     8261.90     88.84 o 
  -4   0   2     5671.57     5337.02     53.36 o 
  -3   0   2    27270.22    27584.00    312.66 o 
  -2   0   2     1376.84     1327.90     14.88 o 
  -1   0   2      169.30      165.20      2.86 o 
   0   0   2     1492.78     1327.15     12.63 o 
   1   0   2      435.17      420.59      4.96 o 
   2   0   2     2723.71     2601.54     29.91 o 
   3   0   2     1596.58     1722.64     24.05 o 
   4   0   2     2976.62     2958.70     47.05 o 
   5   0   2       26.48       30.82      3.46 o 
   6   0   2        0.41        0.30      2.86 o 
   7   0   2      555.88      517.09     11.12 o 
   8   0   2     1988.51     2028.83     37.28 o 
   9   0   2      578.93      554.07     16.38 o 
  10   0   2      139.70      127.32     10.22 o 
  11   0   2        4.44       -4.21      8.42 o 
  12   0   2      845.72      843.73     27.36 o 
  13   0   2       49.80       51.71     12.18 o 
 -13   1   2      175.92      201.86     24.80 o 
 -12   1   2        4.24       -2.51      8.13 o 
 -11   1   2      266.67      249.10     41.86 o 
 -10   1   2      332.34      340.07      9.89 o 
  -9   1   2     1159.54     1126.82     18.79 o 
  -8   1   2     1343.98     1346.57     51.93 o 
  -7   1   2      235.57      256.29      5.15 o 
  -6   1   2      439.18      383.89      5.95 o 
  -5   1   2     1327.35     1293.90     18.86 o 
  -4   1   2     1294.69     1374.80     14.66 o 
  -3   1   2    11366.65    11357.80    148.89 o 
  -2   1   2    12632.79    12225.23    122.96 o 
  -1   1   2      301.55      260.22      4.81 o 
   0   1   2    34331.63    33678.99    416.91 o 
   1   1   2      479.41      483.79      3.66 o 
   2   1   2      588.26      529.39      5.71 o 
   3   1   2     1332.35     1271.29     12.39 o 
   4   1   2     3075.42     3189.31     32.92 o 
   5   1   2     2071.39     2197.83     24.67 o 
   6   1   2      435.92      408.33      7.98 o 
   7   1   2       10.89       14.97     11.57 o 
   8   1   2       67.29       59.40     12.48 o 
   9   1   2      355.44      316.83     23.75 o 
  10   1   2       76.19       92.38     16.99 o 
  11   1   2      222.64      189.40     17.06 o 
  12   1   2        0.04       -4.91      7.82 o 
  13   1   2       46.91       28.67      9.74 o 
 -13   2   2      349.46      302.83     12.17 o 
 -12   2   2      186.63      169.47     13.90 o 
 -11   2   2      297.67      317.19     16.76 o 
 -10   2   2      842.08      857.75     14.18 o 
  -9   2   2     1401.41     1400.31     47.58 o 
  -8   2   2      976.57      908.37     24.95 o 
  -7   2   2      159.09      160.16      4.03 o 
  -6   2   2     4168.89     4082.87     34.17 o 
  -5   2   2      860.93      823.36     11.42 o 
  -4   2   2     5071.67     5052.59     39.66 o 
  -3   2   2     6023.23     6196.59     46.16 o 
  -2   2   2       64.45       69.34      1.66 o 
  -1   2   2     4064.95     3956.69     69.22 o 
   0   2   2     1254.12     1258.96     12.03 o 
   1   2   2      840.10      739.35      9.09 o 
   2   2   2      285.08      334.12      3.91 o 
   3   2   2        4.06        5.76      3.38 o 
   4   2   2      604.76      580.04     11.35 o 
   5   2   2      669.12      713.79      9.32 o 
   6   2   2      341.89      341.29     18.86 o 
   7   2   2        0.17       -4.03      4.03 o 
   8   2   2      446.32      433.61      7.75 o 
   9   2   2      479.70      490.57     62.01 o 
  10   2   2      163.80      178.70      8.09 o 
  11   2   2       44.05       32.45     11.57 o 
  12   2   2       42.27       52.65      8.79 o 
  13   2   2      509.14      482.96     15.96 o 
 -13   3   2       44.13       26.86      8.28 o 
 -12   3   2       93.48       95.96     10.82 o 
 -11   3   2      206.87      239.50     10.25 o 
 -10   3   2      101.60       84.09     18.11 o 
  -9   3   2      197.33      211.94      6.73 o 
  -8   3   2       98.15       79.50      4.14 o 
  -7   3   2      427.17      442.33      6.90 o 
  -6   3   2      118.40      116.46     15.78 o 
  -5   3   2     1504.64     1451.48     14.09 o 
  -4   3   2      287.14      300.52      4.96 o 
  -3   3   2       27.91       33.17      1.80 o 
  -2   3   2     1593.15     1459.11     15.48 o 
  -1   3   2      370.70      389.66     12.10 o 
   0   3   2       94.73       97.98      3.68 o 
   1   3   2     1171.19     1286.63     12.85 o 
   2   3   2      817.19      813.10     13.90 o 
   3   3   2       38.80       50.92      2.45 o 
   4   3   2       30.21       31.78      3.16 o 
   5   3   2      125.77      135.41      6.84 o 
   6   3   2      393.90      373.53      6.32 o 
   7   3   2        0.16        6.65      6.99 o 
   8   3   2      660.24      667.18     10.44 o 
   9   3   2        4.11        7.92      4.66 o 
  10   3   2      116.18      124.58     27.28 o 
  11   3   2       73.29       72.53      8.63 o 
  12   3   2      349.56      362.65     12.37 o 
  13   3   2        0.26       20.30      9.49 o 
 -13   4   2      113.25      132.98     14.28 o 
 -12   4   2       11.60       14.80      8.79 o 
 -11   4   2        0.05       14.52      7.53 o 
 -10   4   2      121.78      106.85     14.20 o 
  -9   4   2      262.36      273.85      8.13 o 
  -8   4   2      206.93      202.48      6.54 o 
  -7   4   2       60.97       48.02      7.14 o 
  -6   4   2        8.53        9.22      6.09 o 
  -5   4   2      127.18      122.34      3.98 o 
  -4   4   2      176.48      219.52      3.96 o 
  -3   4   2      755.74      681.17      7.11 o 
  -2   4   2      184.37      156.79      6.24 o 
  -1   4   2      867.57      772.75     18.49 o 
   0   4   2     3424.56     3498.04     25.38 o 
   1   4   2      702.99      727.93      7.62 o 
   2   4   2     4658.89     4652.82    121.83 o 
   3   4   2     1517.30     1474.65     32.92 o 
   4   4   2      908.48      810.46      8.86 o 
   5   4   2      896.54      953.84     30.36 o 
   6   4   2      201.99      169.79     12.93 o 
   7   4   2     1433.26     1376.26     15.19 o 
   8   4   2      604.89      547.53     37.88 o 
   9   4   2      111.33      105.58      5.79 o 
  10   4   2       41.35       49.27     13.08 o 
  11   4   2      390.74      391.44     23.30 o 
  12   4   2       82.78       90.98      8.90 o 
  13   4   2        0.84       14.11     26.38 o 
 -12   5   2      142.71      160.83     11.22 o 
 -11   5   2      171.38      199.53     12.55 o 
 -10   5   2        0.12        1.20      8.04 o 
  -9   5   2       83.16       77.94     10.52 o 
  -8   5   2     1074.99     1075.27     33.67 o 
  -7   5   2      156.51      173.34      6.76 o 
  -6   5   2     1744.71     1868.88     18.12 o 
  -5   5   2      542.17      524.34      8.49 o 
  -4   5   2       49.55       71.17      6.61 o 
  -3   5   2      783.21      860.49     28.79 o 
  -2   5   2     2178.89     2147.75     16.52 o 
  -1   5   2      353.64      370.12     12.93 o 
   0   5   2      623.97      735.90     17.29 o 
   1   5   2        0.82       -1.71      2.71 o 
   2   5   2     1977.63     2089.90     19.32 o 
   3   5   2      176.96      212.01      6.01 o 
   4   5   2      161.02      181.60      3.61 o 
   5   5   2       11.94       24.42      2.82 o 
   6   5   2      146.20      144.98      4.20 o 
   7   5   2       78.13       69.95     12.25 o 
   8   5   2      541.36      517.98      8.99 o 
   9   5   2     1251.48     1198.72     16.58 o 
  10   5   2      380.86      350.78     15.56 o 
  11   5   2       57.70       51.67      7.88 o 
  12   5   2       42.15       91.96     34.35 o 
 -12   6   2       30.73       38.01     12.33 o 
 -11   6   2       11.75        4.66     18.79 o 
 -10   6   2        0.39        6.28     16.76 o 
  -9   6   2       30.15       40.03      5.15 o 
  -8   6   2       10.19       18.51     16.31 o 
  -7   6   2      634.91      616.80      9.41 o 
  -6   6   2     1012.36      994.01     11.49 o 
  -5   6   2      291.26      300.21      6.16 o 
  -4   6   2      142.47      129.79      3.20 o 
  -3   6   2     1792.23     1713.31     14.12 o 
  -2   6   2     1344.19     1354.62     25.55 o 
  -1   6   2     3201.60     3190.30     36.00 o 
   0   6   2      574.83      645.49     10.97 o 
   1   6   2        0.09        4.09      2.27 o 
   2   6   2      107.71       99.91      4.66 o 
   3   6   2     2387.44     2399.33     32.99 o 
   4   6   2        9.57       11.41      5.26 o 
   5   6   2      433.58      415.46      7.97 o 
   6   6   2       17.42       21.13      3.83 o 
   7   6   2     1053.91     1054.48     12.37 o 
   8   6   2      904.68      882.56     35.17 o 
   9   6   2      322.61      329.13     19.69 o 
  10   6   2       50.76       49.23      7.13 o 
  11   6   2      114.02      119.86     23.07 o 
  12   6   2      209.04      247.40     12.12 o 
 -12   7   2        0.46       -6.00     10.69 o 
 -11   7   2       72.35       70.77      8.20 o 
 -10   7   2      147.97      141.76     12.55 o 
  -9   7   2      150.48      150.31      7.42 o 
  -8   7   2        3.42        9.70      5.19 o 
  -7   7   2        1.73        4.00     13.15 o 
  -6   7   2     1267.53     1230.81     47.50 o 
  -5   7   2      213.10      215.86     19.54 o 
  -4   7   2      778.87      811.10     15.33 o 
  -3   7   2      147.78      145.42     10.90 o 
  -2   7   2     1074.52     1091.95     10.84 o 
  -1   7   2     3460.10     3364.05     68.24 o 
   0   7   2     2920.77     2853.30     64.41 o 
   1   7   2       19.93       25.67      2.27 o 
   2   7   2       19.74       12.68      2.45 o 
   3   7   2      164.13      142.47      2.98 o 
   4   7   2     1769.63     1773.42     17.48 o 
   5   7   2      325.43      278.55      5.41 o 
   6   7   2      438.84      444.75     12.48 o 
   7   7   2       12.34        4.58      6.39 o 
   8   7   2        4.16       -3.33      4.56 o 
   9   7   2       24.57       33.33     10.75 o 
  10   7   2       44.30       34.17      7.73 o 
  11   7   2      392.04      393.17     23.98 o 
  12   7   2       53.49       92.19     25.33 o 
 -12   8   2       74.48      102.55     13.83 o 
 -11   8   2      112.40      115.13     11.35 o 
 -10   8   2       64.88      100.91     20.37 o 
  -9   8   2      194.17      205.34     32.02 o 
  -8   8   2      322.70      303.88      8.86 o 
  -7   8   2      210.20      242.31      6.46 o 
  -6   8   2        0.01       13.95      7.06 o 
  -5   8   2       21.00       20.52      2.75 o 
  -4   8   2       23.94       20.17      3.31 o 
  -3   8   2       66.84       56.37      3.65 o 
  -2   8   2      395.19      422.88     20.52 o 
  -1   8   2       17.62       40.94      3.38 o 
   0   8   2       17.09       10.04     11.42 o 
   1   8   2      259.64      243.09      6.84 o 
   2   8   2       58.91       78.67      5.79 o 
   3   8   2        0.06       -3.13      3.13 o 
   4   8   2       45.11       61.77     14.66 o 
   5   8   2       54.13       55.80      6.61 o 
   6   8   2      115.23       96.09      4.19 o 
   7   8   2        1.29      -13.32     14.36 o 
   8   8   2      779.48      709.15     14.83 o 
   9   8   2      378.49      372.03     44.64 o 
  10   8   2        0.17       14.63      9.17 o 
  11   8   2       83.07       74.62     10.03 o 
 -11   9   2      480.52      491.39     13.98 o 
 -10   9   2      105.57       99.34     13.60 o 
  -9   9   2       76.41       83.01      6.72 o 
  -8   9   2       33.98       37.61      5.95 o 
  -7   9   2     1289.26     1264.74     16.10 o 
  -6   9   2       12.80       11.72      4.36 o 
  -5   9   2      675.58      638.72     24.05 o 
  -4   9   2      334.68      332.31     10.90 o 
  -3   9   2       48.75       54.70      7.97 o 
  -2   9   2      190.28      181.36     10.07 o 
  -1   9   2      163.04      162.09      6.09 o 
   0   9   2     1225.69     1182.02     12.02 o 
   1   9   2      395.49      379.94     14.96 o 
   2   9   2      585.18      590.85     23.30 o 
   3   9   2      715.97      722.21      9.56 o 
   4   9   2      512.29      491.18      7.75 o 
   5   9   2      483.24      465.43     16.23 o 
   6   9   2      961.12      881.68     18.64 o 
   7   9   2       21.89       11.60      5.56 o 
   8   9   2       59.54       76.16      6.59 o 
   9   9   2        6.92       29.13      7.26 o 
  10   9   2      303.91      321.34     39.61 o 
  11   9   2        4.79       33.00      9.56 o 
 -11  10   2       51.59       32.19      8.56 o 
 -10  10   2      393.64      376.12     27.96 o 
  -9  10   2       47.96       42.83      6.57 o 
  -8  10   2       54.46       63.82      6.15 o 
  -7  10   2       96.75       89.68      6.44 o 
  -6  10   2      242.94      256.77      6.37 o 
  -5  10   2        0.76       -2.09      6.46 o 
  -4  10   2       97.98      111.44      6.09 o 
  -3  10   2      937.39      932.55     20.29 o 
  -2  10   2       22.85       14.97      6.39 o 
  -1  10   2      209.99      225.83      8.27 o 
   0  10   2      317.17      331.71     10.00 o 
   1  10   2     2529.61     2633.53     22.59 o 
   2  10   2      116.90      132.83      6.69 o 
   3  10   2      146.34      159.58      7.97 o 
   4  10   2      742.82      774.47     14.81 o 
   5  10   2      805.66      830.61     11.21 o 
   6  10   2       28.36       25.58      4.83 o 
   7  10   2      383.66      372.00      9.35 o 
   8  10   2      528.38      548.66     13.20 o 
   9  10   2      644.51      599.34     14.82 o 
  10  10   2        0.58        5.49      8.24 o 
  11  10   2       37.82       58.85     47.88 o 
 -10  11   2      103.13       98.29      8.27 o 
  -9  11   2        1.72        9.71      7.06 o 
  -8  11   2       20.18       33.07      6.48 o 
  -7  11   2      250.28      283.46     18.34 o 
  -6  11   2     1300.28     1283.20     59.75 o 
  -5  11   2      198.56      193.57     20.52 o 
  -4  11   2      799.56      800.93     10.91 o 
  -3  11   2       88.26      108.03      5.10 o 
  -2  11   2      753.82      736.51     10.31 o 
  -1  11   2       49.04       46.37      4.36 o 
   0  11   2     1752.29     1731.07     24.13 o 
   1  11   2      273.61      266.81      7.89 o 
   2  11   2       20.02       18.39      4.19 o 
   3  11   2      552.20      537.58      8.19 o 
   4  11   2      860.53      875.50     11.74 o 
   5  11   2      680.30      668.81     31.64 o 
   6  11   2       15.44       31.24      5.39 o 
   7  11   2      147.25      153.49     22.17 o 
   8  11   2      635.49      655.81     21.35 o 
   9  11   2      410.41      447.09     12.91 o 
  10  11   2      149.62      132.13     28.41 o 
  -9  12   2       63.39       71.00     19.39 o 
  -8  12   2       81.66       96.51      8.79 o 
  -7  12   2      200.26      222.15      8.94 o 
  -6  12   2       26.23       14.91      5.52 o 
  -5  12   2       83.36       66.19      5.10 o 
  -4  12   2        1.46        6.43      4.89 o 
  -3  12   2     1337.47     1328.32     16.71 o 
  -2  12   2        2.62       16.41      4.94 o 
  -1  12   2      166.22      174.48      5.91 o 
   0  12   2      186.42      155.61      5.63 o 
   1  12   2     1095.83     1037.30     12.67 o 
   2  12   2      471.51      506.97      8.60 o 
   3  12   2      298.28      319.12     16.53 o 
   4  12   2       36.85       32.47      4.83 o 
   5  12   2      203.39      196.85      6.55 o 
   6  12   2      152.19      155.54      7.18 o 
   7  12   2       54.42       71.98      6.37 o 
   8  12   2        0.68        0.05     11.12 o 
   9  12   2       31.47       60.67      9.02 o 
  -9  13   2        3.79       20.89      8.87 o 
  -8  13   2       16.28       37.60     11.57 o 
  -7  13   2       49.83       61.94      6.47 o 
  -6  13   2        2.24        4.48      5.69 o 
  -5  13   2        3.00       19.96      6.32 o 
  -4  13   2      241.57      259.42     20.52 o 
  -3  13   2       26.66       28.11      5.47 o 
  -2  13   2      321.38      336.46     25.55 o 
  -1  13   2     1325.76     1356.69     27.73 o 
   0  13   2        0.07        5.42      5.36 o 
   1  13   2      321.42      346.13     26.76 o 
   2  13   2        0.01       13.59     10.60 o 
   3  13   2       65.90       93.45     29.16 o 
   4  13   2      123.03      111.12      6.43 o 
   5  13   2      360.40      406.02     12.55 o 
   6  13   2       38.83       74.12     14.73 o 
   7  13   2       53.95       50.76      7.14 o 
   8  13   2        3.20        9.55     17.81 o 
   9  13   2       21.70       38.53      7.72 o 
  -8  14   2       77.71       98.24      8.51 o 
  -7  14   2       87.98       94.41      8.38 o 
  -6  14   2      136.89      107.49      8.24 o 
  -5  14   2        0.08       -2.84      6.57 o 
  -4  14   2     1190.83     1217.44     40.74 o 
  -3  14   2       93.58      100.99      6.91 o 
  -2  14   2       49.72       47.45      6.01 o 
  -1  14   2      163.48      155.16     18.79 o 
   0  14   2      318.89      340.23      8.52 o 
   1  14   2       72.66       72.75      6.99 o 
   2  14   2       70.52       95.22      5.78 o 
   3  14   2        7.96        7.87      5.67 o 
   4  14   2       17.90       19.26      8.19 o 
   5  14   2      330.09      317.04     10.10 o 
   6  14   2       12.62       -6.29      6.29 o 
   7  14   2        0.21       28.65     27.28 o 
   8  14   2      126.12      112.49      9.30 o 
  -7  15   2       20.57       11.80      8.18 o 
  -6  15   2       12.52       16.28      8.43 o 
  -5  15   2       83.84       85.20     31.12 o 
  -4  15   2       28.16       17.64     12.33 o 
  -3  15   2       54.66       54.80     10.90 o 
  -2  15   2      153.88      117.13      8.02 o 
  -1  15   2      131.16      134.62      7.28 o 
   0  15   2      187.52      177.35     27.28 o 
   1  15   2      166.17      172.84     17.96 o 
   2  15   2        0.34       26.79      6.51 o 
   3  15   2      135.20      146.43      7.49 o 
   4  15   2      207.31      203.48      8.58 o 
   5  15   2      242.22      225.66      9.06 o 
   6  15   2        0.12       14.43      9.62 o 
  -5  16   2      452.89      417.28     12.05 o 
  -4  16   2      233.03      249.93     36.83 o 
  -3  16   2      343.71      366.63      9.93 o 
  -2  16   2      121.25      130.22     28.03 o 
  -1  16   2       27.29       27.62     25.33 o 
   0  16   2      118.04      110.37      6.89 o 
   1  16   2       27.98        4.65      7.12 o 
   2  16   2       13.26        8.27     20.67 o 
   3  16   2        0.06       22.84      7.54 o 
   4  16   2      147.49      170.12     10.37 o 
   5  16   2       36.10       70.31      9.24 o 
  -3  17   2        4.85        3.55     25.25 o 
  -2  17   2       58.11       62.97      7.58 o 
  -1  17   2        0.63       16.10     13.08 o 
   0  17   2        7.69       26.02     14.05 o 
   1  17   2       99.26      102.11      7.75 o 
   2  17   2        2.42        5.67      7.59 o 
   3  17   2        1.87       -3.03      7.87 o 
 -13   1   3        0.02       -4.08     11.57 o 
 -12   1   3      211.78      207.96     27.58 o 
 -11   1   3     1696.42     1708.69     24.44 o 
 -10   1   3      977.73      956.37     14.98 o 
  -9   1   3      572.48      490.70     13.60 o 
  -8   1   3       52.15       61.30      5.49 o 
  -7   1   3     1226.30     1134.66     12.80 o 
  -6   1   3     3599.84     3468.51     29.25 o 
  -5   1   3      160.11      120.54      4.06 o 
  -4   1   3     1615.29     1599.24     13.95 o 
  -3   1   3     2192.32     2224.03     17.06 o 
  -2   1   3       20.76       14.21      1.88 o 
  -1   1   3     1168.58     1119.51      9.90 o 
   0   1   3     1383.71     1347.45     10.38 o 
   1   1   3      782.97      706.98      7.14 o 
   2   1   3     2313.79     2200.31     35.93 o 
   3   1   3      163.44      168.41      2.78 o 
   4   1   3       86.75      101.71      3.31 o 
   5   1   3      760.01      645.91     24.88 o 
   6   1   3     1768.98     1805.71     19.55 o 
   7   1   3      565.30      553.34     15.48 o 
   8   1   3      388.95      385.79      7.68 o 
   9   1   3       19.05        9.29     10.30 o 
  10   1   3      101.00      132.00     16.23 o 
  11   1   3      647.43      655.75     13.49 o 
  12   1   3      130.59      143.50     10.45 o 
  13   1   3      270.49      298.45     24.50 o 
 -13   2   3        1.21        9.44     12.40 o 
 -12   2   3      414.07      431.91     53.21 o 
 -11   2   3      100.73       96.07      8.09 o 
 -10   2   3       83.17       67.83      6.00 o 
  -9   2   3        8.96        6.85     12.33 o 
  -8   2   3      713.77      764.24     10.78 o 
  -7   2   3     1816.84     1905.38     52.31 o 
  -6   2   3      327.85      302.98      4.87 o 
  -5   2   3     2419.71     2514.74     23.35 o 
  -4   2   3     1133.26     1115.57     11.11 o 
  -3   2   3     7526.89     7863.56    156.25 o 
  -2   2   3      688.66      621.29     11.72 o 
  -1   2   3       51.75       71.65      2.65 o 
   0   2   3        2.93       13.01      1.73 o 
   1   2   3      973.00      962.87     19.92 o 
   2   2   3       60.48       45.77      3.31 o 
   3   2   3     1493.29     1546.62     14.13 o 
   4   2   3      763.08      763.41     13.98 o 
   5   2   3     3760.71     3948.00     34.16 o 
   6   2   3      892.88      887.26     22.70 o 
   7   2   3      488.73      414.64      7.51 o 
   8   2   3       67.46       66.96      4.73 o 
   9   2   3      221.31      194.73     21.27 o 
  10   2   3      101.60      122.24      9.77 o 
  11   2   3       22.74       31.91      6.74 o 
  12   2   3        0.06       10.39     14.36 o 
  13   2   3       50.71       71.74      9.69 o 
 -13   3   3       31.92       57.71     20.67 o 
 -12   3   3      389.78      340.95     14.36 o 
 -11   3   3        0.30       46.38     23.52 o 
 -10   3   3        0.91       21.51     19.92 o 
  -9   3   3      904.76      852.37     52.31 o 
  -8   3   3        0.04        5.04      3.68 o 
  -7   3   3      760.56      828.25     16.61 o 
  -6   3   3     1668.94     1818.41     85.38 o 
  -5   3   3      240.15      169.25      4.73 o 
  -4   3   3     1359.14     1487.63     18.34 o 
  -3   3   3      565.40      557.21      8.04 o 
  -2   3   3     4515.18     4755.42     37.18 o 
  -1   3   3      398.72      375.61      4.55 o 
   0   3   3     2055.53     2012.29     16.27 o 
   1   3   3     5515.90     5469.46     39.11 o 
   2   3   3     2873.26     3023.47     31.49 o 
   3   3   3     1609.84     1686.98     14.70 o 
   4   3   3      112.46      129.39      6.09 o 
   5   3   3     2684.31     2712.23     25.17 o 
   6   3   3     1128.72     1057.52     14.96 o 
   7   3   3      926.10      933.57     15.03 o 
   8   3   3      262.75      279.33     13.68 o 
   9   3   3       61.36       61.00     24.95 o 
  10   3   3      944.33      922.84     16.66 o 
  11   3   3        9.52       21.33     14.66 o 
  12   3   3      134.47      142.12     27.06 o 
  13   3   3      228.03      217.21     15.78 o 
 -13   4   3       10.49        9.81     18.79 o 
 -12   4   3       22.95       30.41      8.82 o 
 -11   4   3        4.80        4.52      9.24 o 
 -10   4   3      144.73      176.85     15.63 o 
  -9   4   3        0.48       -6.76      6.76 o 
  -8   4   3      652.83      621.10     17.06 o 
  -7   4   3      106.83      111.68      8.34 o 
  -6   4   3        4.93       19.86      2.97 o 
  -5   4   3      644.99      695.50      8.68 o 
  -4   4   3        0.14       -1.91      2.70 o 
  -3   4   3      278.00      310.38      4.39 o 
  -2   4   3      198.59      159.45      3.29 o 
  -1   4   3       15.29        8.82      2.36 o 
   0   4   3      199.88      184.05      3.23 o 
   1   4   3     3126.44     3294.01     26.76 o 
   2   4   3      746.07      681.68     11.42 o 
   3   4   3      948.21      799.90     25.25 o 
   4   4   3      325.74      267.65      4.89 o 
   5   4   3      218.96      214.03      4.30 o 
   6   4   3       21.53       27.31      3.91 o 
   7   4   3      221.75      201.36      5.89 o 
   8   4   3       82.52       73.81      5.47 o 
   9   4   3     1491.94     1517.90     28.33 o 
  10   4   3        7.44        2.82     10.37 o 
  11   4   3       36.33       77.11     16.16 o 
  12   4   3        3.91       21.76      9.39 o 
 -12   5   3        2.61        2.23     18.86 o 
 -11   5   3        1.72        1.81      7.97 o 
 -10   5   3      507.95      550.63     61.48 o 
  -9   5   3      339.03      329.38     16.84 o 
  -8   5   3       52.97       29.86      4.37 o 
  -7   5   3      181.45      187.17      9.62 o 
  -6   5   3      732.02      726.28     20.29 o 
  -5   5   3      987.59      984.99     11.36 o 
  -4   5   3     2399.72     2360.34     23.90 o 
  -3   5   3      932.45      992.05     15.41 o 
  -2   5   3     2328.36     2329.79     19.17 o 
  -1   5   3     1190.79     1188.57     15.11 o 
   0   5   3     6975.84     7397.31     56.54 o 
   1   5   3      640.78      638.44      7.11 o 
   2   5   3      419.45      493.30      6.25 o 
   3   5   3       79.47       67.82      7.52 o 
   4   5   3     4261.46     4272.83     53.36 o 
   5   5   3      234.78      211.46      4.36 o 
   6   5   3        6.54       10.53      6.39 o 
   7   5   3      170.71      163.44     12.78 o 
   8   5   3       16.58       29.28     15.03 o 
   9   5   3      323.71      330.65     23.60 o 
  10   5   3      202.77      178.33      9.05 o 
  11   5   3      270.90      294.50     42.77 o 
  12   5   3        3.18       18.03     10.84 o 
 -12   6   3      124.99      133.77     10.20 o 
 -11   6   3       16.00       27.34      7.62 o 
 -10   6   3        2.13        1.85      9.09 o 
  -9   6   3      855.20      909.67     13.33 o 
  -8   6   3      486.96      521.23     53.36 o 
  -7   6   3      711.54      691.25     12.55 o 
  -6   6   3      263.55      265.32      5.63 o 
  -5   6   3      229.21      235.32     13.75 o 
  -4   6   3      857.39      893.37     19.17 o 
  -3   6   3     1547.79     1540.02     14.71 o 
  -2   6   3     1359.12     1304.73     12.28 o 
  -1   6   3        8.91       41.65      8.94 o 
   0   6   3       16.87       10.86      2.36 o 
   1   6   3     8838.66     9552.38     73.51 o 
   2   6   3      196.41      248.41      4.06 o 
   3   6   3      865.52      803.24     15.48 o 
   4   6   3       97.14      108.30      3.02 o 
   5   6   3       26.45       13.60      2.82 o 
   6   6   3        0.01        6.79      8.27 o 
   7   6   3       21.29       15.90      4.36 o 
   8   6   3      555.11      516.27     23.60 o 
   9   6   3      874.26      821.22     54.72 o 
  10   6   3      190.43      193.77      8.67 o 
  11   6   3       72.65       92.61     38.48 o 
  12   6   3      308.14      347.64     26.98 o 
 -12   7   3        2.04       -6.92     11.72 o 
 -11   7   3       12.04        3.83     11.12 o 
 -10   7   3        8.99       14.97     17.59 o 
  -9   7   3      411.91      395.10     22.40 o 
  -8   7   3       74.31       84.52     13.90 o 
  -7   7   3      158.17      167.16      6.76 o 
  -6   7   3      117.99       93.07      4.29 o 
  -5   7   3      341.81      310.87      5.30 o 
  -4   7   3      290.04      284.18      6.24 o 
  -3   7   3      231.35      227.19      7.44 o 
  -2   7   3       45.38       71.20      2.36 o 
  -1   7   3        0.01        9.41      2.46 o 
   0   7   3      130.47      163.47     10.67 o 
   1   7   3      312.68      292.16      5.01 o 
   2   7   3      129.87      108.29      3.91 o 
   3   7   3        1.04       -0.44      2.33 o 
   4   7   3      148.79      120.03      7.52 o 
   5   7   3      425.93      419.38     10.75 o 
   6   7   3      227.19      230.71     14.51 o 
   7   7   3       51.84       43.88      7.59 o 
   8   7   3       26.59       26.77      6.16 o 
   9   7   3        1.05       10.01      7.22 o 
  10   7   3        0.02        3.65      9.55 o 
  11   7   3        3.68       49.75     14.05 o 
  12   7   3        0.65       16.96     11.87 o 
 -11   8   3        0.62       21.76     11.65 o 
 -10   8   3       25.89       24.59      8.27 o 
  -9   8   3      102.89       87.57      6.79 o 
  -8   8   3      561.51      542.86     20.59 o 
  -7   8   3       19.83       22.80     10.37 o 
  -6   8   3      242.72      216.82      6.06 o 
  -5   8   3      855.46      804.03     15.26 o 
  -4   8   3      619.03      560.94     20.82 o 
  -3   8   3      645.34      582.59      9.02 o 
  -2   8   3      322.73      262.50      9.77 o 
  -1   8   3      912.16      908.94      9.81 o 
   0   8   3        4.17       10.99      3.53 o 
   1   8   3       13.13       33.48      3.10 o 
   2   8   3      383.97      365.33      6.37 o 
   3   8   3      358.11      335.78     18.86 o 
   4   8   3     1770.05     1824.78     18.16 o 
   5   8   3      357.23      315.81      9.62 o 
   6   8   3       52.96       47.51      5.79 o 
   7   8   3      189.16      179.70      6.90 o 
   8   8   3      348.22      355.79     10.08 o 
   9   8   3      118.79      121.25     26.61 o 
  10   8   3        7.18       14.54     16.38 o 
  11   8   3        0.01       33.48     10.91 o 
 -11   9   3       15.16       40.67     10.90 o 
 -10   9   3      154.92      190.31     25.10 o 
  -9   9   3       35.33       44.48     16.01 o 
  -8   9   3      123.90      131.05     12.33 o 
  -7   9   3      149.71      139.20     14.51 o 
  -6   9   3      425.79      416.17     20.29 o 
  -5   9   3      130.73      127.24     17.21 o 
  -4   9   3        0.09        1.66      4.13 o 
  -3   9   3        3.75        2.74      2.53 o 
  -2   9   3      107.07      119.26      5.56 o 
  -1   9   3      235.15      219.26      4.62 o 
   0   9   3        0.75        1.77      2.70 o 
   1   9   3        3.16       11.98      3.68 o 
   2   9   3       49.99       71.57      5.71 o 
   3   9   3      370.96      373.06      7.82 o 
   4   9   3       38.63       50.04      4.30 o 
   5   9   3      146.56      140.87      5.31 o 
   6   9   3      363.32      340.59      8.27 o 
   7   9   3      163.48      151.04      8.64 o 
   8   9   3       95.49       87.88      7.67 o 
   9   9   3        0.04       31.95     27.96 o 
  10   9   3      116.17      113.91     17.66 o 
  11   9   3       19.68       75.95     11.84 o 
 -10  10   3       13.65       26.92     26.76 o 
  -9  10   3       57.17       65.34      7.30 o 
  -8  10   3        7.05       23.66      6.20 o 
  -7  10   3      480.85      491.83     16.46 o 
  -6  10   3      151.60      149.41     12.85 o 
  -5  10   3      379.01      420.22      8.53 o 
  -4  10   3      143.41      142.06      6.84 o 
  -3  10   3      825.65      861.31     10.33 o 
  -2  10   3      591.39      563.97     14.05 o 
  -1  10   3      687.90      636.66     12.03 o 
   0  10   3      992.57      971.62     22.92 o 
   1  10   3        5.09       15.81      3.39 o 
   2  10   3      319.97      297.72     16.01 o 
   3  10   3     2301.63     2401.16     32.92 o 
   4  10   3      469.67      470.85     33.90 o 
   5  10   3       92.69       78.92      4.62 o 
   6  10   3       47.91       62.49      7.59 o 
   7  10   3      136.15      155.53     18.11 o 
   8  10   3      259.01      274.56     17.36 o 
   9  10   3       19.77       40.15     20.59 o 
  10  10   3      334.48      298.90     10.65 o 
 -10  11   3       23.05       29.42      8.60 o 
  -9  11   3        0.65       -4.73      7.40 o 
  -8  11   3       11.54       23.62      6.95 o 
  -7  11   3      332.98      328.90     26.23 o 
  -6  11   3       54.76       62.59      6.08 o 
  -5  11   3      440.96      489.98     11.35 o 
  -4  11   3      388.18      367.50      8.07 o 
  -3  11   3       33.64       36.99      4.46 o 
  -2  11   3     2522.65     2589.21     24.90 o 
  -1  11   3      334.44      312.79     12.48 o 
   0  11   3        0.10       -2.13      4.26 o 
   1  11   3     1678.59     1635.48     21.12 o 
   2  11   3     1475.20     1476.72     16.22 o 
   3  11   3     1180.50     1121.78     22.70 o 
   4  11   3      146.52      161.55     10.75 o 
   5  11   3     1300.74     1385.87     15.86 o 
   6  11   3     1807.81     1746.02     36.60 o 
   7  11   3      192.98      222.41     23.37 o 
   8  11   3      257.53      247.21      8.39 o 
   9  11   3      275.94      264.30     24.43 o 
  10  11   3       38.93       56.57     22.47 o 
  -9  12   3      113.33       77.15      8.50 o 
  -8  12   3      288.70      270.71      9.40 o 
  -7  12   3      515.00      530.96     19.92 o 
  -6  12   3      207.97      213.56     16.38 o 
  -5  12   3       37.55       37.49      5.38 o 
  -4  12   3      131.27      139.36     19.47 o 
  -3  12   3      708.70      734.14     11.47 o 
  -2  12   3     1017.73     1049.45     20.29 o 
  -1  12   3        0.18       15.76      4.35 o 
   0  12   3      256.86      235.15      6.54 o 
   1  12   3     1261.64     1282.16     21.87 o 
   2  12   3     1087.32     1125.81     14.30 o 
   3  12   3        8.94       10.60      4.22 o 
   4  12   3       46.13       60.91      8.12 o 
   5  12   3      167.90      150.89      8.19 o 
   6  12   3       32.11       46.48      8.42 o 
   7  12   3       33.10       42.88     13.30 o 
   8  12   3        0.07       10.20      7.11 o 
   9  12   3       62.63       82.41     10.30 o 
  -8  13   3       39.35       42.33      7.28 o 
  -7  13   3      216.22      188.73     20.07 o 
  -6  13   3      694.14      684.18     19.84 o 
  -5  13   3       52.34       72.85     27.73 o 
  -4  13   3       63.91       56.56      7.06 o 
  -3  13   3        1.82       15.64      9.02 o 
  -2  13   3      957.15      959.60     28.41 o 
  -1  13   3       40.53       45.27      5.10 o 
   0  13   3        7.80        0.46      9.24 o 
   1  13   3      159.49      145.34      6.54 o 
   2  13   3      346.26      356.40      7.98 o 
   3  13   3      366.42      330.20     11.27 o 
   4  13   3       97.57       79.95      6.11 o 
   5  13   3      200.79      179.86      7.48 o 
   6  13   3      227.62      245.55      8.85 o 
   7  13   3      356.34      377.86     22.17 o 
   8  13   3       16.98       24.52      6.97 o 
  -7  14   3       35.98       32.66      7.28 o 
  -6  14   3        5.94       41.04     17.44 o 
  -5  14   3      370.34      366.42     15.33 o 
  -4  14   3      532.37      514.28     11.61 o 
  -3  14   3       17.21       20.18      5.69 o 
  -2  14   3     1093.59     1099.30     16.52 o 
  -1  14   3      579.90      559.40     10.24 o 
   0  14   3       20.51       31.82      5.27 o 
   1  14   3      239.64      224.11     18.11 o 
   2  14   3      718.16      689.69     14.96 o 
   3  14   3      379.30      383.86      9.63 o 
   4  14   3       27.17       16.30      6.99 o 
   5  14   3       27.01       -1.24      6.72 o 
   6  14   3       88.99      111.46      8.84 o 
   7  14   3      103.34      100.21      7.80 o 
  -6  15   3       87.96      105.58      8.73 o 
  -5  15   3      415.17      449.83     11.90 o 
  -4  15   3       51.38       60.68      9.02 o 
  -3  15   3        2.65        5.08     11.80 o 
  -2  15   3      220.62      211.99      8.20 o 
  -1  15   3      642.99      652.93     12.91 o 
   0  15   3      159.26      155.66     13.68 o 
   1  15   3       68.71      105.21     12.55 o 
   2  15   3       56.67       41.90      6.80 o 
   3  15   3      121.81      120.29      8.87 o 
   4  15   3      162.26      140.56      8.45 o 
   5  15   3        1.68       13.76      7.06 o 
   6  15   3       45.86       55.28      7.83 o 
  -5  16   3        0.05       16.10     10.82 o 
  -4  16   3        4.81       15.37     24.43 o 
  -3  16   3       47.09       59.39      8.35 o 
  -2  16   3       63.04       65.60      7.62 o 
  -1  16   3      111.84       94.53      7.59 o 
   0  16   3        0.21        1.96      6.14 o 
   1  16   3      231.16      209.74     14.51 o 
   2  16   3       21.19        5.49      8.39 o 
   3  16   3        9.05       31.92     19.09 o 
   4  16   3       90.58      141.19     16.16 o 
   5  16   3       48.87       23.01     21.65 o 
  -2  17   3       14.74       15.11     12.25 o 
  -1  17   3       21.13       27.20      7.83 o 
   0  17   3      473.68      452.88     12.58 o 
   1  17   3       27.25       73.35      7.94 o 
   2  17   3        6.03       19.31     10.75 o 
 -13   0   4       89.71       95.00     18.34 o 
 -12   0   4       26.83       26.00     10.37 o 
 -11   0   4        0.68       -8.72     12.78 o 
 -10   0   4       49.25       67.49      9.32 o 
  -9   0   4       53.87       63.73      8.72 o 
  -8   0   4      240.79      219.61     10.52 o 
  -7   0   4      138.58      122.66      5.56 o 
  -6   0   4      111.26      102.07      3.16 o 
  -5   0   4      977.29      975.11     14.88 o 
  -4   0   4      569.72      577.82      8.72 o 
  -3   0   4      193.54      181.73      4.51 o 
  -2   0   4     3448.96     3508.71     39.98 o 
  -1   0   4        8.81        4.06      3.91 o 
   0   0   4     3015.19     3094.89     33.82 o 
   1   0   4     1780.30     1765.33     17.89 o 
   2   0   4      520.51      539.64      8.27 o 
   3   0   4        7.94       10.97      2.86 o 
   4   0   4     1736.70     1664.31     21.50 o 
   5   0   4     1786.93     1723.39     21.80 o 
   6   0   4     1553.57     1486.49     21.04 o 
   7   0   4       90.86       84.78      7.67 o 
   8   0   4       46.75       41.49      7.37 o 
   9   0   4      658.54      688.90     15.33 o 
  10   0   4      286.19      311.61     14.13 o 
  11   0   4      101.65      125.52     13.23 o 
  12   0   4       26.37       45.55     13.08 o 
  13   0   4        0.41        8.12     11.12 o 
 -13   1   4       89.66      115.14     18.41 o 
 -12   1   4        0.94        3.68     17.14 o 
 -11   1   4        0.86       -0.21     15.18 o 
 -10   1   4        3.01       -2.40     20.44 o 
  -9   1   4      158.78      162.75     13.60 o 
  -8   1   4        5.20        2.62      4.86 o 
  -7   1   4      141.27      143.25     10.75 o 
  -6   1   4      592.16      577.99     33.90 o 
  -5   1   4      677.76      731.19      7.79 o 
  -4   1   4        2.05        2.72      4.13 o 
  -3   1   4     3273.25     3315.32     53.74 o 
  -2   1   4        7.33        4.82      2.05 o 
  -1   1   4      274.95      263.08      4.96 o 
   0   1   4      532.57      456.97      5.44 o 
   1   1   4      407.49      444.69      8.42 o 
   2   1   4       49.69       41.76      1.69 o 
   3   1   4     2233.09     2259.91     17.98 o 
   4   1   4     1735.61     1945.11     16.62 o 
   5   1   4      892.11      852.34      9.45 o 
   6   1   4      123.46      128.03      8.34 o 
   7   1   4      107.40       94.15      5.00 o 
   8   1   4       11.37       15.47      4.44 o 
   9   1   4        3.19       -6.84      6.84 o 
  10   1   4       49.17       43.97     15.18 o 
  11   1   4       10.78       22.30      8.07 o 
  12   1   4      355.42      340.66     40.66 o 
  13   1   4      149.24      129.27     10.15 o 
 -13   2   4      657.28      690.02     27.81 o 
 -12   2   4       90.77       79.57     32.99 o 
 -11   2   4      187.18      206.05      9.57 o 
 -10   2   4      279.54      272.08     17.74 o 
  -9   2   4      676.79      619.95     11.95 o 
  -8   2   4       19.88       17.95      4.89 o 
  -7   2   4     1162.00     1225.99     27.66 o 
  -6   2   4       60.82       62.64      2.82 o 
  -5   2   4      382.64      355.40     26.23 o 
  -4   2   4       27.27       33.82      2.42 o 
  -3   2   4      331.28      335.78      4.54 o 
  -2   2   4      311.55      280.71      5.34 o 
  -1   2   4     1878.14     1895.69     16.71 o 
   0   2   4     3687.00     3750.18     28.38 o 
   1   2   4       65.59       69.59      2.31 o 
   2   2   4       98.05       83.07      2.86 o 
   3   2   4      585.36      562.52      9.85 o 
   4   2   4     1652.17     1616.90     15.94 o 
   5   2   4      184.12      168.27      3.34 o 
   6   2   4     1237.89     1208.46     12.86 o 
   7   2   4      284.06      310.18      8.12 o 
   8   2   4      585.30      582.75     10.26 o 
   9   2   4       93.65       82.75      5.80 o 
  10   2   4      950.03      941.59     21.80 o 
  11   2   4       32.73       33.43     11.27 o 
  12   2   4      117.10      115.75     20.52 o 
 -12   3   4        8.59       36.23     16.84 o 
 -11   3   4       98.58      100.66     10.82 o 
 -10   3   4      435.78      440.55     33.75 o 
  -9   3   4       20.29       19.15      5.26 o 
  -8   3   4       28.55       39.96      4.73 o 
  -7   3   4      158.77      134.75      7.74 o 
  -6   3   4      964.93      940.59     38.78 o 
  -5   3   4      185.31      166.03      8.57 o 
  -4   3   4     1532.76     1467.86     14.04 o 
  -3   3   4      625.36      605.26     20.29 o 
  -2   3   4        0.01        6.83      4.73 o 
  -1   3   4       53.24       44.06      2.60 o 
   0   3   4     1101.78     1123.38     12.70 o 
   1   3   4        3.18        6.22      2.25 o 
   2   3   4        3.28        6.51      4.43 o 
   3   3   4      187.15      179.93      3.89 o 
   4   3   4      621.99      594.94     21.50 o 
   5   3   4      479.80      542.47      7.63 o 
   6   3   4        1.36        7.84      3.29 o 
   7   3   4      129.31      118.30      3.73 o 
   8   3   4      106.61       91.76     25.25 o 
   9   3   4      359.87      368.87      8.30 o 
  10   3   4        8.87        0.25      6.48 o 
  11   3   4        1.92        7.53      9.92 o 
  12   3   4        0.55       15.24     23.67 o 
 -12   4   4       64.39       79.81     16.08 o 
 -11   4   4       59.03       53.14      7.27 o 
 -10   4   4        0.42       -2.07      6.07 o 
  -9   4   4       25.82       42.29     14.66 o 
  -8   4   4     1689.60     1651.06     19.15 o 
  -7   4   4        1.78        9.36      6.99 o 
  -6   4   4     1640.98     1696.09     20.44 o 
  -5   4   4       92.76       83.29      7.89 o 
  -4   4   4      161.78      183.80      6.91 o 
  -3   4   4      556.31      586.79     22.32 o 
  -2   4   4      471.87      416.57     11.05 o 
  -1   4   4    10762.45    11135.94     77.29 o 
   0   4   4     6364.50     6702.97     75.84 o 
   1   4   4     1235.69     1282.30     11.88 o 
   2   4   4     4515.25     4719.94     35.76 o 
   3   4   4     3512.54     3636.19     30.56 o 
   4   4   4     4412.01     4551.65     97.48 o 
   5   4   4      385.06      371.07      5.50 o 
   6   4   4     1115.05     1169.05     41.04 o 
   7   4   4      888.06      895.62     27.73 o 
   8   4   4      707.04      713.44     11.38 o 
   9   4   4      748.62      695.12     28.79 o 
  10   4   4       55.43       65.60      8.49 o 
  11   4   4       17.76       32.86      9.62 o 
  12   4   4      149.29      112.06     23.22 o 
 -12   5   4       14.46       -4.95      7.81 o 
 -11   5   4      132.37      163.82     15.78 o 
 -10   5   4      248.11      252.83      8.81 o 
  -9   5   4     1234.62     1272.70     17.76 o 
  -8   5   4      171.31      152.52      5.95 o 
  -7   5   4       34.63       49.45     12.55 o 
  -6   5   4      263.82      279.76      6.80 o 
  -5   5   4      135.97      121.01     11.42 o 
  -4   5   4      191.14      176.30     21.95 o 
  -3   5   4      682.29      635.66     23.67 o 
  -2   5   4       21.15       18.87      2.28 o 
  -1   5   4      609.16      594.73     15.18 o 
   0   5   4     4587.32     4866.40     39.21 o 
   1   5   4     3705.78     4115.87     32.93 o 
   2   5   4     7286.81     7499.81     57.13 o 
   3   5   4      509.27      492.65      5.49 o 
   4   5   4     1609.43     1675.06     28.26 o 
   5   5   4     3240.39     3385.13     29.41 o 
   6   5   4     3290.58     3359.16     31.94 o 
   7   5   4       19.80       13.82      8.64 o 
   8   5   4      156.27      160.13     14.13 o 
   9   5   4       67.91       88.46     11.35 o 
  10   5   4       11.60       15.42      6.46 o 
  11   5   4       39.33       58.34      8.71 o 
  12   5   4       12.86      -16.83     46.60 o 
 -12   6   4       19.29       35.37     21.65 o 
 -11   6   4       13.34       31.17     23.52 o 
 -10   6   4      598.48      569.27     58.92 o 
  -9   6   4       79.58       75.42     14.81 o 
  -8   6   4        6.30       13.53     10.00 o 
  -7   6   4       21.19        5.86     11.27 o 
  -6   6   4       91.99       88.89      5.11 o 
  -5   6   4      117.97      155.43     10.07 o 
  -4   6   4        9.21       22.72      5.49 o 
  -3   6   4       45.06       56.35      2.95 o 
  -2   6   4      614.69      684.81      8.72 o 
  -1   6   4      138.98      171.78      5.19 o 
   0   6   4       77.99      104.58      3.29 o 
   1   6   4      297.68      287.11     10.97 o 
   2   6   4       65.03       55.64      3.23 o 
   3   6   4      124.55      137.48      3.07 o 
   4   6   4      414.69      422.64      5.30 o 
   5   6   4       25.50       36.22      5.49 o 
   6   6   4      274.41      283.21     12.63 o 
   7   6   4       96.18      114.35      5.78 o 
   8   6   4       24.70       24.65     14.96 o 
   9   6   4       20.86       36.70      7.74 o 
  10   6   4       11.46        7.95      6.21 o 
  11   6   4       37.10       26.07      8.74 o 
  12   6   4       27.81       24.79     16.23 o 
 -12   7   4        2.42       -9.30      9.30 o 
 -11   7   4      330.53      317.81     10.76 o 
 -10   7   4       42.05       67.16     10.22 o 
  -9   7   4      618.18      607.07     34.65 o 
  -8   7   4      224.83      228.32     13.15 o 
  -7   7   4       22.82       29.93      4.75 o 
  -6   7   4      218.99      245.52     16.84 o 
  -5   7   4      386.75      373.26      5.89 o 
  -4   7   4        9.49       17.66      2.89 o 
  -3   7   4        2.77        4.90      9.77 o 
  -2   7   4        1.13       11.04      2.56 o 
  -1   7   4     1408.09     1422.91     21.95 o 
   0   7   4        7.82        1.61      3.83 o 
   1   7   4      405.85      437.75      6.59 o 
   2   7   4      496.52      430.16      6.27 o 
   3   7   4      669.90      673.32      8.50 o 
   4   7   4      574.53      546.22      7.79 o 
   5   7   4        0.03        4.74      2.53 o 
   6   7   4      643.66      651.18     10.10 o 
   7   7   4      300.32      298.20      6.91 o 
   8   7   4     1314.36     1237.02     59.75 o 
   9   7   4       56.78       72.86     14.43 o 
  10   7   4       17.57       20.29      8.12 o 
  11   7   4      322.55      319.53     32.84 o 
 -11   8   4       55.95       70.16     25.55 o 
 -10   8   4        4.44        6.78     17.44 o 
  -9   8   4       30.37       33.44     19.62 o 
  -8   8   4      189.18      178.46      7.44 o 
  -7   8   4      168.76      163.30     21.12 o 
  -6   8   4       39.00       24.06      5.19 o 
  -5   8   4      193.44      184.65     14.13 o 
  -4   8   4      136.49      125.45     11.72 o 
  -3   8   4        2.37       -0.38      4.13 o 
  -2   8   4      252.22      253.06      7.14 o 
  -1   8   4       23.89       39.82      2.96 o 
   0   8   4      102.17       95.60      3.65 o 
   1   8   4       48.86       56.85      7.89 o 
   2   8   4        2.16        1.92      2.71 o 
   3   8   4       74.68       81.40      3.72 o 
   4   8   4      140.80      141.33      4.51 o 
   5   8   4       11.64        8.23      3.42 o 
   6   8   4      519.17      533.97     15.11 o 
   7   8   4        8.20       15.78      4.81 o 
   8   8   4        3.95       22.69      6.24 o 
   9   8   4       35.77       50.41      7.78 o 
  10   8   4       30.85       35.63     14.13 o 
  11   8   4       14.71        6.31     12.63 o 
 -11   9   4       16.90       -3.61     22.55 o 
 -10   9   4      211.45      235.97     10.10 o 
  -9   9   4        7.09       10.36      6.09 o 
  -8   9   4      424.43      422.22     10.15 o 
  -7   9   4       10.97        0.85      8.87 o 
  -6   9   4        2.28       23.05      6.91 o 
  -5   9   4      454.51      449.02      8.32 o 
  -4   9   4     1308.05     1313.15     15.19 o 
  -3   9   4      665.59      635.62     19.39 o 
  -2   9   4      208.00      203.08      4.57 o 
  -1   9   4      345.75      362.75     13.30 o 
   0   9   4       12.43        5.32      2.60 o 
   1   9   4       36.74       16.54      3.64 o 
   2   9   4       87.21       56.59      3.98 o 
   3   9   4      451.71      434.05     16.69 o 
   4   9   4      576.38      533.51      8.03 o 
   5   9   4        1.50       -1.63      4.01 o 
   6   9   4        0.10        1.70      5.73 o 
   7   9   4     1084.49     1036.29     48.18 o 
   8   9   4      113.28      136.20     11.88 o 
   9   9   4      325.90      308.38     25.03 o 
  10   9   4      159.82      185.02     35.93 o 
  11   9   4      165.84      181.97     11.26 o 
 -10  10   4        2.74       11.94      7.64 o 
  -9  10   4       15.38        4.59      7.27 o 
  -8  10   4      371.36      360.41     25.18 o 
  -7  10   4       40.82       47.17      7.89 o 
  -6  10   4      291.87      293.94      8.13 o 
  -5  10   4     1054.25     1052.27     49.83 o 
  -4  10   4        0.63        0.55      4.89 o 
  -3  10   4      185.31      163.01     19.69 o 
  -2  10   4       13.96       17.71      5.86 o 
  -1  10   4      127.32      126.28      4.71 o 
   0  10   4      154.03      135.43      4.03 o 
   1  10   4        7.97        5.95      4.08 o 
   2  10   4      311.74      341.99      6.69 o 
   3  10   4       51.50       60.54      7.37 o 
   4  10   4      644.47      610.42     20.22 o 
   5  10   4       37.89       36.02     10.97 o 
   6  10   4        2.19       -5.24      5.24 o 
   7  10   4       65.18       65.94     11.65 o 
   8  10   4        2.52        9.96     13.60 o 
   9  10   4      207.79      211.48     14.73 o 
  10  10   4        1.02       -8.11      8.11 o 
 -10  11   4        0.82       34.01     31.34 o 
  -9  11   4      588.20      607.94     21.50 o 
  -8  11   4      651.94      628.17     23.98 o 
  -7  11   4      534.70      543.34     10.93 o 
  -6  11   4        4.10       21.07     10.15 o 
  -5  11   4     1529.08     1552.14     22.77 o 
  -4  11   4      627.18      650.15     37.65 o 
  -3  11   4     1590.36     1632.66     19.54 o 
  -2  11   4        1.49        7.79      3.92 o 
  -1  11   4     1620.08     1621.89     16.99 o 
   0  11   4      770.84      797.45     17.14 o 
   1  11   4      862.92      861.31     22.62 o 
   2  11   4      702.99      683.39     20.89 o 
   3  11   4       11.62        1.70     12.40 o 
   4  11   4        0.07        1.80      4.67 o 
   5  11   4      423.98      410.01     21.80 o 
   6  11   4      597.99      539.65     11.16 o 
   7  11   4      368.16      406.47     10.07 o 
   8  11   4      387.64      389.64     24.20 o 
   9  11   4       49.30       52.98      7.22 o 
  10  11   4        1.57        0.83      7.02 o 
  -9  12   4       14.93       24.64      8.72 o 
  -8  12   4       68.16       84.35     11.88 o 
  -7  12   4       18.94        8.18      5.97 o 
  -6  12   4      590.85      610.40     11.69 o 
  -5  12   4      963.82      989.29     53.44 o 
  -4  12   4      118.09       99.17     16.99 o 
  -3  12   4      137.75      122.09      5.31 o 
  -2  12   4     1917.47     1962.20     22.91 o 
  -1  12   4     1111.94     1066.51     15.29 o 
   0  12   4      824.74      779.61     11.98 o 
   1  12   4      377.70      349.29      8.05 o 
   2  12   4      705.26      679.75     30.14 o 
   3  12   4      363.79      337.28      8.13 o 
   4  12   4      471.36      517.62     10.47 o 
   5  12   4      389.20      339.55     15.71 o 
   6  12   4        8.23       36.03      6.84 o 
   7  12   4      140.56      161.83      7.59 o 
   8  12   4      709.67      777.93     14.48 o 
   9  12   4      161.34      160.07      8.65 o 
  -8  13   4        3.94        0.00      8.42 o 
  -7  13   4       56.73       60.22      8.04 o 
  -6  13   4      897.00      887.50     15.09 o 
  -5  13   4      198.63      168.52      7.69 o 
  -4  13   4      183.85      187.50      7.83 o 
  -3  13   4      317.07      273.85      7.81 o 
  -2  13   4      165.60      163.80     13.53 o 
  -1  13   4       98.40       90.43      6.05 o 
   0  13   4       54.49       69.40      5.92 o 
   1  13   4       47.57       65.77     10.30 o 
   2  13   4       91.43       63.69      8.64 o 
   3  13   4        0.27       14.36     19.09 o 
   4  13   4       71.97       62.06      6.64 o 
   5  13   4      173.78      168.38      7.49 o 
   6  13   4        1.44       10.52      6.27 o 
   7  13   4       54.38       72.57     15.48 o 
   8  13   4       54.82       76.87     21.72 o 
  -7  14   4      100.29      115.46      9.39 o 
  -6  14   4        0.54       33.93      7.31 o 
  -5  14   4      398.40      420.16     10.98 o 
  -4  14   4        1.23       37.48     47.50 o 
  -3  14   4       26.34       16.97      5.59 o 
  -2  14   4       43.92       63.24     15.93 o 
  -1  14   4        8.25       19.96     10.60 o 
   0  14   4       29.57       32.73      6.00 o 
   1  14   4      105.53       93.30      9.55 o 
   2  14   4       52.02       50.96      6.42 o 
   3  14   4       76.72       74.23     22.10 o 
   4  14   4      153.57      154.69     26.91 o 
   5  14   4       15.48       44.03     25.85 o 
   6  14   4       30.34       42.42      7.97 o 
   7  14   4        0.01        9.66      6.59 o 
  -6  15   4       10.38       17.60     11.42 o 
  -5  15   4       43.49       42.82      8.34 o 
  -4  15   4      235.18      239.94     11.65 o 
  -3  15   4      121.20      130.26      8.26 o 
  -2  15   4      250.61      235.91     19.54 o 
  -1  15   4       29.05       40.48     21.50 o 
   0  15   4      122.54      131.62      7.92 o 
   1  15   4      114.95      119.49     33.60 o 
   2  15   4      230.40      238.29      9.10 o 
   3  15   4       12.73       14.29     13.75 o 
   4  15   4        0.98       -7.09      7.09 o 
   5  15   4      352.99      349.59     11.88 o 
   6  15   4        2.05       15.04      7.69 o 
  -4  16   4       28.25       56.42     24.95 o 
  -3  16   4       20.29       23.69      7.47 o 
  -2  16   4        6.42        4.95      6.82 o 
  -1  16   4      311.59      326.54     10.02 o 
   0  16   4      183.36      163.42      9.21 o 
   1  16   4       78.17       73.22      8.84 o 
   2  16   4      193.00      202.22      9.50 o 
   3  16   4      528.73      530.22     27.73 o 
   4  16   4      510.34      501.27     12.75 o 
  -1  17   4        5.40       23.00      8.55 o 
   0  17   4        0.28       -6.84      8.05 o 
   1  17   4       41.21       44.87     10.75 o 
 -12   1   5       23.17       51.89     19.92 o 
 -11   1   5        0.09        7.75     28.56 o 
 -10   1   5       67.07       82.53      7.17 o 
  -9   1   5      130.80      144.06      7.44 o 
  -8   1   5       20.89       26.34      5.68 o 
  -7   1   5      155.95      157.77     11.95 o 
  -6   1   5      487.67      479.92      6.90 o 
  -5   1   5      195.40      189.04      6.46 o 
  -4   1   5      470.94      527.74      6.43 o 
  -3   1   5     2256.72     2416.78     22.41 o 
  -2   1   5     4746.27     4909.36     43.36 o 
  -1   1   5      882.57      907.05     17.21 o 
   0   1   5      465.96      502.32      7.37 o 
   1   1   5     3719.22     3676.46     41.71 o 
   2   1   5     1503.32     1536.44     37.73 o 
   3   1   5     6610.36     6929.08     78.39 o 
   4   1   5      612.64      585.22      6.14 o 
   5   1   5       21.44       37.59      5.56 o 
   6   1   5      334.28      302.52      5.71 o 
   7   1   5      883.57      829.68     10.48 o 
   8   1   5      543.61      601.14     11.12 o 
   9   1   5       10.30       18.03     11.57 o 
  10   1   5       43.22       47.85     11.80 o 
  11   1   5       44.84       66.39     16.31 o 
  12   1   5       55.19       38.77      9.12 o 
 -12   2   5       41.64       38.77      8.94 o 
 -11   2   5      565.52      583.63     12.58 o 
 -10   2   5      383.00      402.93     10.41 o 
  -9   2   5       29.94       -5.06      6.53 o 
  -8   2   5      674.60      687.86     12.27 o 
  -7   2   5      148.76      159.60      5.09 o 
  -6   2   5     2919.33     2998.53     28.31 o 
  -5   2   5       11.88       12.79      8.34 o 
  -4   2   5      493.74      489.12      6.35 o 
  -3   2   5      150.91      165.47      3.55 o 
  -2   2   5      267.07      265.02     11.05 o 
  -1   2   5      107.62      112.05      3.98 o 
   0   2   5       67.77       41.46      2.20 o 
   1   2   5       49.09       58.64      2.38 o 
   2   2   5        0.97       -1.48      1.48 o 
   3   2   5      150.26      132.07      2.63 o 
   4   2   5      163.18      182.51      5.19 o 
   5   2   5      544.03      569.02     27.96 o 
   6   2   5       55.11       60.82      5.49 o 
   7   2   5      346.54      376.97     18.41 o 
   8   2   5       55.15       65.72      5.85 o 
   9   2   5      158.87      136.28      9.77 o 
  10   2   5       16.04       28.89     10.37 o 
  11   2   5      795.82      848.96     16.80 o 
  12   2   5        9.49       -8.87     15.56 o 
 -12   3   5       53.03       48.97      7.13 o 
 -11   3   5       18.19       17.24      7.66 o 
 -10   3   5      458.10      429.99     16.16 o 
  -9   3   5       31.00       45.37     11.95 o 
  -8   3   5     1016.72      887.46     13.59 o 
  -7   3   5      192.97      191.28      5.78 o 
  -6   3   5        8.88       14.45      4.15 o 
  -5   3   5        0.51        1.96      2.63 o 
  -4   3   5     4096.71     4205.27     36.19 o 
  -3   3   5      796.08      836.31     10.90 o 
  -2   3   5      111.17      100.45      3.23 o 
  -1   3   5        5.90       -0.83      3.53 o 
   0   3   5        9.71       22.34      2.16 o 
   1   3   5     1540.55     1706.05     15.02 o 
   2   3   5     1761.96     1786.41     25.55 o 
   3   3   5        1.84       14.37      1.77 o 
   4   3   5      280.28      324.83      7.82 o 
   5   3   5     1810.82     1843.54     18.12 o 
   6   3   5       10.40        8.55      3.82 o 
   7   3   5      760.60      736.32     45.25 o 
   8   3   5      188.93      198.58      8.49 o 
   9   3   5      300.13      281.35     13.90 o 
  10   3   5        8.62        3.16     21.80 o 
  11   3   5       77.63       62.24     12.25 o 
  12   3   5       11.64        3.07     15.03 o 
 -12   4   5       95.50      117.20     16.23 o 
 -11   4   5       36.54       30.33     17.44 o 
 -10   4   5       31.61       17.73      5.96 o 
  -9   4   5      316.42      309.89     21.80 o 
  -8   4   5      291.36      275.35      9.32 o 
  -7   4   5      172.73      159.61     10.15 o 
  -6   4   5        1.17       11.69      3.82 o 
  -5   4   5        3.15       17.37     10.75 o 
  -4   4   5      522.15      570.88      7.17 o 
  -3   4   5      178.12      182.59      3.56 o 
  -2   4   5      497.59      479.92      6.23 o 
  -1   4   5     3259.55     3356.65     51.93 o 
   0   4   5      857.90      975.39     11.20 o 
   1   4   5      468.10      490.15     23.52 o 
   2   4   5       76.07       75.84      4.43 o 
   3   4   5      118.57      126.23      6.31 o 
   4   4   5      477.44      477.13     26.68 o 
   5   4   5        6.81       19.82      3.55 o 
   6   4   5       19.25       16.72      5.79 o 
   7   4   5        3.32        4.98      4.89 o 
   8   4   5        7.38       10.48      4.47 o 
   9   4   5      235.37      236.77     28.64 o 
  10   4   5      154.86      183.34     19.17 o 
  11   4   5        5.82       -5.03     28.33 o 
  12   4   5        2.82       -6.67     10.94 o 
 -12   5   5      185.03      185.61     11.18 o 
 -11   5   5        4.01       40.90     21.72 o 
 -10   5   5      402.64      333.12     15.56 o 
  -9   5   5      707.08      654.41     68.54 o 
  -8   5   5      920.16      896.41     28.33 o 
  -7   5   5     1345.63     1337.89     39.91 o 
  -6   5   5       87.02       77.86     19.24 o 
  -5   5   5      467.68      520.97     11.27 o 
  -4   5   5     2402.72     2389.85     20.43 o 
  -3   5   5     3036.25     3098.97     33.90 o 
  -2   5   5     1148.63     1162.42     11.47 o 
  -1   5   5      546.29      532.91      6.66 o 
   0   5   5      864.79      841.06      8.41 o 
   1   5   5     2884.23     3192.34     28.37 o 
   2   5   5      427.03      419.46     19.32 o 
   3   5   5        2.22       -0.24      4.06 o 
   4   5   5      100.54       90.26      3.53 o 
   5   5   5        5.76       19.48      3.40 o 
   6   5   5      844.76      839.03     11.80 o 
   7   5   5      111.60      112.21      9.70 o 
   8   5   5      374.42      342.64      8.07 o 
   9   5   5       80.82       92.64      7.82 o 
  10   5   5       47.83       45.90     10.75 o 
  11   5   5        9.54       27.54      8.08 o 
  12   5   5      165.84      185.94     14.71 o 
 -12   6   5      535.38      492.35     17.82 o 
 -11   6   5       25.92       44.21     14.20 o 
 -10   6   5      636.41      661.46     17.66 o 
  -9   6   5       74.92       67.55     10.37 o 
  -8   6   5       17.47       19.49      5.27 o 
  -7   6   5      210.82      198.76      6.67 o 
  -6   6   5     1218.76     1186.21     15.34 o 
  -5   6   5      871.76      830.10     30.21 o 
  -4   6   5      224.94      203.87      5.11 o 
  -3   6   5       63.85       41.87      2.97 o 
  -2   6   5     2503.34     2731.77     22.65 o 
  -1   6   5      347.32      287.35      4.71 o 
   0   6   5     3251.93     3550.68     29.97 o 
   1   6   5     1030.45     1060.43     12.63 o 
   2   6   5       14.18        9.42      1.97 o 
   3   6   5      655.81      714.52     13.15 o 
   4   6   5      380.77      405.62      6.35 o 
   5   6   5     3467.66     3416.82     31.44 o 
   6   6   5       36.73       19.64      4.41 o 
   7   6   5      356.71      350.93     21.04 o 
   8   6   5      104.05      115.94     20.29 o 
   9   6   5      259.14      262.33      8.73 o 
  10   6   5      318.79      285.58     26.83 o 
  11   6   5      161.88      158.25     16.31 o 
 -11   7   5       24.26        8.89     15.11 o 
 -10   7   5      110.13      114.61      9.34 o 
  -9   7   5      449.52      432.22     10.78 o 
  -8   7   5       30.35       21.84      5.56 o 
  -7   7   5       96.63      115.34     12.93 o 
  -6   7   5       74.88       93.84     26.31 o 
  -5   7   5      210.87      217.46     16.16 o 
  -4   7   5        7.94        3.89      7.89 o 
  -3   7   5       34.37       18.22      2.80 o 
  -2   7   5       38.23       29.41     10.30 o 
  -1   7   5      530.52      538.06     11.42 o 
   0   7   5     1194.52     1247.99     26.00 o 
   1   7   5      159.27      196.12      4.66 o 
   2   7   5      218.76      225.85      7.06 o 
   3   7   5       36.86       28.08      4.89 o 
   4   7   5       10.26       17.05      9.55 o 
   5   7   5      524.99      526.77     31.87 o 
   6   7   5       26.68       28.48     16.16 o 
   7   7   5        1.50       30.09      5.86 o 
   8   7   5       14.25       25.32      5.51 o 
   9   7   5       80.93       73.92     16.08 o 
  10   7   5       21.88       11.88     23.37 o 
  11   7   5        0.39        2.31      8.13 o 
 -11   8   5      642.24      645.11     15.41 o 
 -10   8   5       21.48       26.58     19.39 o 
  -9   8   5       77.66       83.64      6.95 o 
  -8   8   5       94.74      105.42     22.40 o 
  -7   8   5      451.37      411.41     15.63 o 
  -6   8   5       99.01       88.53      5.26 o 
  -5   8   5      381.23      410.35     31.49 o 
  -4   8   5      849.77      852.61     23.45 o 
  -3   8   5       11.49       23.51      3.19 o 
  -2   8   5     1078.88     1085.05     12.03 o 
  -1   8   5      338.87      343.69      9.85 o 
   0   8   5      485.91      418.26      6.57 o 
   1   8   5     1790.57     1760.82     18.00 o 
   2   8   5      611.78      569.74      7.65 o 
   3   8   5       86.10      120.17     13.38 o 
   4   8   5      328.04      326.36      7.14 o 
   5   8   5     1119.10     1107.39     19.62 o 
   6   8   5      935.97      961.62     18.04 o 
   7   8   5        0.45       -7.23     15.56 o 
   8   8   5        0.35       29.87      6.58 o 
   9   8   5      676.98      658.75     19.47 o 
  10   8   5      323.35      358.82     12.93 o 
  11   8   5      141.57      121.34     38.26 o 
 -10   9   5       37.75       18.17     10.97 o 
  -9   9   5      419.56      411.28     16.69 o 
  -8   9   5      477.75      486.74     15.03 o 
  -7   9   5        3.25       16.25     17.36 o 
  -6   9   5       92.79      113.15     12.18 o 
  -5   9   5       15.33       31.98     12.03 o 
  -4   9   5      222.79      197.31      5.01 o 
  -3   9   5      315.28      295.73     10.15 o 
  -2   9   5       36.39       42.45      5.11 o 
  -1   9   5       14.62       20.06      3.38 o 
   0   9   5      209.30      217.30      7.06 o 
   1   9   5      303.20      284.40      6.40 o 
   2   9   5      148.64      138.80      5.33 o 
   3   9   5        2.70        4.33      4.00 o 
   4   9   5      101.29      102.60     15.41 o 
   5   9   5       34.69       27.08      4.64 o 
   6   9   5        2.62       16.33      5.69 o 
   7   9   5        0.95        8.81     10.82 o 
   8   9   5      351.54      339.10      9.88 o 
   9   9   5      138.59      170.59     10.20 o 
  10   9   5        8.36       26.47      8.87 o 
 -10  10   5        3.38        8.06      8.02 o 
  -9  10   5        7.12        6.74      8.41 o 
  -8  10   5       93.17      126.49      6.76 o 
  -7  10   5        0.76        0.25      5.44 o 
  -6  10   5      164.78      175.76     14.88 o 
  -5  10   5       23.01       24.55      9.24 o 
  -4  10   5       59.38       59.66      6.61 o 
  -3  10   5      383.66      376.38     17.81 o 
  -2  10   5       39.46       41.22      3.66 o 
  -1  10   5      913.32      925.22     12.85 o 
   0  10   5      473.60      445.86      7.42 o 
   1  10   5      424.52      385.11     25.03 o 
   2  10   5       83.99       89.89      4.97 o 
   3  10   5      135.80      121.31      5.53 o 
   4  10   5      586.35      546.68     18.86 o 
   5  10   5      778.90      860.21     13.62 o 
   6  10   5      147.35      122.72      9.85 o 
   7  10   5        9.60       13.84      7.06 o 
   8  10   5      153.33      197.52     22.55 o 
   9  10   5      189.34      194.83     10.27 o 
  10  10   5        0.06       15.45     16.61 o 
  -9  11   5       60.80       73.53     16.76 o 
  -8  11   5        0.06        7.67      9.09 o 
  -7  11   5       52.67       60.44      6.59 o 
  -6  11   5      544.74      508.56     10.18 o 
  -5  11   5      118.98      108.80      6.39 o 
  -4  11   5      165.33      168.73      8.72 o 
  -3  11   5      510.13      495.04     13.45 o 
  -2  11   5      933.25      887.73     12.12 o 
  -1  11   5        1.12        7.22      7.67 o 
   0  11   5       48.05       68.84     17.96 o 
   1  11   5     1629.33     1601.77     19.61 o 
   2  11   5      305.28      310.61     29.24 o 
   3  11   5       34.96       17.28      7.97 o 
   4  11   5      647.34      615.55     17.21 o 
   5  11   5       93.31      136.63      6.92 o 
   6  11   5       45.46       39.04      5.67 o 
   7  11   5      116.98      120.00     13.23 o 
   8  11   5       53.65       72.03      7.67 o 
   9  11   5      264.31      276.13     11.27 o 
  -9  12   5       10.10       22.70     17.59 o 
  -8  12   5      251.26      223.96     15.71 o 
  -7  12   5      614.79      598.26     11.94 o 
  -6  12   5      380.95      418.18     29.54 o 
  -5  12   5      157.68      158.85      7.76 o 
  -4  12   5      527.41      503.53     23.37 o 
  -3  12   5      415.25      404.36     23.22 o 
  -2  12   5      441.61      465.11     12.25 o 
  -1  12   5      177.73      184.56     10.22 o 
   0  12   5        4.50       22.48      5.94 o 
   1  12   5       73.92       71.02      5.53 o 
   2  12   5      114.30      136.36      6.91 o 
   3  12   5        3.79       19.86     13.38 o 
   4  12   5        6.66       18.53     12.03 o 
   5  12   5      202.33      201.06     11.35 o 
   6  12   5      457.85      496.70     11.56 o 
   7  12   5      444.48      430.00     25.33 o 
   8  12   5       11.43       18.45      8.42 o 
  -8  13   5      283.09      267.65      9.44 o 
  -7  13   5       19.15       22.00      6.21 o 
  -6  13   5       40.95       32.54      6.59 o 
  -5  13   5      357.29      405.86     12.63 o 
  -4  13   5      115.13      111.20      8.14 o 
  -3  13   5      205.65      227.36      8.53 o 
  -2  13   5      311.06      293.79     33.75 o 
  -1  13   5        2.46       -0.26      5.26 o 
   0  13   5      367.82      361.26      9.67 o 
   1  13   5        4.38       15.73      6.27 o 
   2  13   5      139.22      145.76      7.94 o 
   3  13   5       25.79       39.13      6.53 o 
   4  13   5       27.49       41.15      6.35 o 
   5  13   5        0.63        5.60      5.29 o 
   6  13   5        6.35       21.46      7.06 o 
   7  13   5        1.31       17.23      7.39 o 
   8  13   5       71.00       97.77     10.60 o 
  -7  14   5      573.28      495.44     35.47 o 
  -6  14   5      111.80       67.56     10.90 o 
  -5  14   5      356.32      379.09     16.69 o 
  -4  14   5        3.35       12.61      7.12 o 
  -3  14   5       23.88       14.28      6.99 o 
  -2  14   5       74.78       71.00      7.01 o 
  -1  14   5        1.05        5.66      5.47 o 
   0  14   5      103.80      109.17      7.33 o 
   1  14   5       52.15       76.88     10.67 o 
   2  14   5        6.61       18.30      6.84 o 
   3  14   5       35.35       53.71      7.21 o 
   4  14   5      266.57      239.52      9.17 o 
   5  14   5       31.02       47.59     12.63 o 
   6  14   5       85.58       92.88      8.45 o 
   7  14   5       44.05       58.11     31.27 o 
  -5  15   5       58.99       63.05      8.64 o 
  -4  15   5      507.46      467.82     13.51 o 
  -3  15   5      128.35      126.30      8.85 o 
  -2  15   5      690.23      699.44     23.30 o 
  -1  15   5       64.76       90.93     22.32 o 
   0  15   5       22.71       -3.65      9.03 o 
   1  15   5      187.10      190.50     16.61 o 
   2  15   5      389.57      354.70     23.15 o 
   3  15   5      647.42      638.13     47.12 o 
   4  15   5      320.49      306.25     13.83 o 
   5  15   5        0.63       14.36      8.87 o 
  -4  16   5       75.43       63.51      7.97 o 
  -3  16   5       49.37       43.47     33.14 o 
  -2  16   5       66.20       98.95     12.03 o 
  -1  16   5        7.68       11.67     13.30 o 
   0  16   5       35.72       32.34      7.76 o 
   1  16   5       28.77       31.44      7.19 o 
   2  16   5      164.48      200.25     46.82 o 
   3  16   5       25.02       29.95      7.01 o 
 -12   0   6       81.69       49.30     12.63 o 
 -11   0   6      156.15      154.38     12.48 o 
 -10   0   6       59.74       54.57     11.42 o 
  -9   0   6       58.24       47.05     10.07 o 
  -8   0   6      253.93      263.81     10.22 o 
  -7   0   6        3.61       12.33      5.56 o 
  -6   0   6      118.57       94.40      5.56 o 
  -5   0   6      950.18      862.97     12.48 o 
  -4   0   6        4.70       12.03      3.46 o 
  -3   0   6     1316.22     1349.40     20.29 o 
  -2   0   6     1020.42     1128.28     17.89 o 
  -1   0   6      623.49      583.83     11.12 o 
   0   0   6     6202.90     6488.60     79.82 o 
   1   0   6     1242.32     1189.76     16.38 o 
   2   0   6     1428.79     1593.82     19.99 o 
   3   0   6      365.82      428.71      8.42 o 
   4   0   6       12.83       35.17      4.21 o 
   5   0   6      583.82      631.48     10.52 o 
   6   0   6      140.18      125.36      6.16 o 
   7   0   6      154.14      140.55      7.06 o 
   8   0   6       59.42       84.48      7.82 o 
   9   0   6      148.53      122.66     10.37 o 
  10   0   6      406.04      361.51     13.68 o 
  11   0   6      435.72      486.28     16.23 o 
  12   0   6      454.78      449.60     20.74 o 
 -12   1   6        0.10        0.49      8.79 o 
 -11   1   6        0.09        6.17      7.04 o 
 -10   1   6       88.43       74.56      9.02 o 
  -9   1   6       60.22       58.51      7.61 o 
  -8   1   6       33.02       46.97      5.95 o 
  -7   1   6        4.34       12.25      4.22 o 
  -6   1   6       96.97      106.03      7.52 o 
  -5   1   6        7.42        6.55      3.01 o 
  -4   1   6        1.83       12.28      2.64 o 
  -3   1   6      169.01      140.23      3.93 o 
  -2   1   6      511.60      492.79      9.24 o 
  -1   1   6       64.37       53.92      4.96 o 
   0   1   6     3431.15     3640.80     66.74 o 
   1   1   6      773.29      785.00      7.92 o 
   2   1   6       25.78       32.62      1.78 o 
   3   1   6        1.14        0.93      8.34 o 
   4   1   6       31.55       28.49      2.48 o 
   5   1   6        1.78       -0.57      2.05 o 
   6   1   6        1.46        9.83      4.73 o 
   7   1   6        1.17       -5.18     10.22 o 
   8   1   6      329.08      306.38      8.01 o 
   9   1   6      430.22      425.89     19.99 o 
  10   1   6       89.10      116.54     12.18 o 
  11   1   6       20.95        6.20      6.75 o 
  12   1   6      147.76      153.95     15.71 o 
 -12   2   6        1.51       -1.49      8.08 o 
 -11   2   6       69.70       69.12      8.13 o 
 -10   2   6      322.06      323.14     10.81 o 
  -9   2   6      534.38      546.29     21.04 o 
  -8   2   6      144.06      111.39      6.25 o 
  -7   2   6        1.06        3.11      3.83 o 
  -6   2   6      324.13      320.90      6.09 o 
  -5   2   6     2453.91     2365.16     22.51 o 
  -4   2   6      840.93      811.52      9.54 o 
  -3   2   6     1082.30     1065.33     43.82 o 
  -2   2   6     1215.96     1264.32     29.54 o 
  -1   2   6     2349.47     2438.08     21.68 o 
   0   2   6      365.70      333.05      9.85 o 
   1   2   6      982.42      926.77     10.22 o 
   2   2   6      555.12      649.69      9.55 o 
   3   2   6       33.95       59.06      2.56 o 
   4   2   6      337.32      357.74      5.16 o 
   5   2   6        5.52        2.95      3.06 o 
   6   2   6        0.55        8.43      3.87 o 
   7   2   6      675.50      668.08     10.83 o 
   8   2   6      398.09      367.28     16.69 o 
   9   2   6      250.04      203.16     29.76 o 
  10   2   6        5.46       19.46     10.07 o 
  11   2   6      239.49      229.06     16.46 o 
  12   2   6      399.72      370.85     25.55 o 
 -12   3   6       74.85      105.57      9.14 o 
 -11   3   6        5.51       16.23      7.44 o 
 -10   3   6       76.15       72.20     16.99 o 
  -9   3   6      874.64      857.78     14.71 o 
  -8   3   6        0.49       17.37     10.97 o 
  -7   3   6      424.39      472.75      8.94 o 
  -6   3   6       36.00       64.25     11.42 o 
  -5   3   6       57.03       56.47      3.60 o 
  -4   3   6     1455.48     1473.45     37.20 o 
  -3   3   6      214.82      231.95     14.28 o 
  -2   3   6      119.69      102.19     12.25 o 
  -1   3   6     1303.31     1416.99     14.00 o 
   0   3   6      435.51      523.95     20.07 o 
   1   3   6        0.77        8.96      2.35 o 
   2   3   6      260.56      332.87      4.45 o 
   3   3   6     1111.22     1276.73     16.84 o 
   4   3   6       41.49       37.15      8.42 o 
   5   3   6       26.16       18.41      3.78 o 
   6   3   6      476.93      525.17      8.86 o 
   7   3   6      839.80      873.71     28.26 o 
   8   3   6      598.58      584.63     10.25 o 
   9   3   6        1.28        9.12      5.73 o 
  10   3   6      749.72      723.16     27.81 o 
  11   3   6       23.57       18.29     16.61 o 
  12   3   6        0.00        7.44     10.16 o 
 -12   4   6       35.83       13.22     16.91 o 
 -11   4   6      288.86      272.96     15.63 o 
 -10   4   6      126.61      154.02     13.08 o 
  -9   4   6     1035.36     1022.45     17.42 o 
  -8   4   6      648.12      593.69     10.78 o 
  -7   4   6       14.43       23.68     12.93 o 
  -6   4   6      966.83      950.28     12.69 o 
  -5   4   6     1414.39     1447.02     14.98 o 
  -4   4   6     2210.07     2304.12     22.25 o 
  -3   4   6       46.22       49.76      3.32 o 
  -2   4   6     1059.90     1119.51     19.77 o 
  -1   4   6      613.36      622.81     14.05 o 
   0   4   6      607.49      619.05      7.28 o 
   1   4   6      817.83      861.55     15.48 o 
   2   4   6      120.17      164.24      5.19 o 
   3   4   6        3.20       -1.48      4.06 o 
   4   4   6      795.52      808.33     18.94 o 
   5   4   6      148.65      163.34      9.47 o 
   6   4   6     2849.53     2859.91     55.99 o 
   7   4   6       15.56       28.63      8.64 o 
   8   4   6      290.09      273.12      7.59 o 
   9   4   6        9.70       17.74      6.14 o 
  10   4   6       19.15       34.42      8.77 o 
  11   4   6       75.03       76.33     22.92 o 
  12   4   6       68.37       27.92     25.18 o 
 -12   5   6       34.41       47.67      8.79 o 
 -11   5   6       80.66       70.46      7.79 o 
 -10   5   6       97.87       91.89     14.28 o 
  -9   5   6        2.15       -4.51      6.54 o 
  -8   5   6      532.41      511.91     10.52 o 
  -7   5   6      249.42      232.51      6.96 o 
  -6   5   6      454.62      476.10      8.35 o 
  -5   5   6       52.99       54.12      5.11 o 
  -4   5   6        2.28        3.13      4.81 o 
  -3   5   6     1262.61     1357.93     44.57 o 
  -2   5   6     1252.67     1303.84     22.77 o 
  -1   5   6     3017.67     3191.79     25.54 o 
   0   5   6     1129.14     1165.61     17.96 o 
   1   5   6      165.61      154.60      4.23 o 
   2   5   6     1113.65     1190.29     31.57 o 
   3   5   6     1087.48     1098.91     11.19 o 
   4   5   6     2162.48     2082.43     24.50 o 
   5   5   6      648.62      629.05      9.49 o 
   6   5   6       16.90        5.81      4.56 o 
   7   5   6      498.38      535.58     19.54 o 
   8   5   6      168.16      170.42     16.16 o 
   9   5   6      110.69      135.44     16.38 o 
  10   5   6       25.43       26.26      6.54 o 
  11   5   6       34.63       16.91     25.85 o 
 -11   6   6      216.24      210.89     18.04 o 
 -10   6   6      192.50      147.50      9.36 o 
  -9   6   6        4.72        2.30      5.69 o 
  -8   6   6       72.78       83.40      9.32 o 
  -7   6   6      834.95      770.25     12.62 o 
  -6   6   6      787.79      792.13     11.26 o 
  -5   6   6        0.86       16.99      3.14 o 
  -4   6   6       59.34       58.61      7.59 o 
  -3   6   6      706.82      757.38     23.52 o 
  -2   6   6       84.33       93.75      3.93 o 
  -1   6   6        0.13        2.43      3.46 o 
   0   6   6       45.20       28.68      2.76 o 
   1   6   6      119.48      126.75      6.46 o 
   2   6   6      190.49      167.26     13.90 o 
   3   6   6        2.89        8.18      2.82 o 
   4   6   6      342.30      369.68     13.83 o 
   5   6   6       27.13       26.31      4.36 o 
   6   6   6       91.64       81.23      5.30 o 
   7   6   6        0.44       24.49     16.84 o 
   8   6   6       54.79       69.26     10.75 o 
   9   6   6        9.51       22.44      6.40 o 
  10   6   6      118.65      120.91     20.37 o 
  11   6   6       11.26       17.46     18.86 o 
 -11   7   6        3.76       17.29      8.64 o 
 -10   7   6       10.96        6.49      9.22 o 
  -9   7   6       60.12       73.25      8.45 o 
  -8   7   6      335.37      328.72     17.36 o 
  -7   7   6      542.38      533.42     25.78 o 
  -6   7   6      237.79      259.79     27.96 o 
  -5   7   6      155.73      151.49     13.38 o 
  -4   7   6       89.02      100.12      3.85 o 
  -3   7   6     1700.95     1719.01     15.46 o 
  -2   7   6      913.86      947.41     10.34 o 
  -1   7   6      307.05      282.27      5.20 o 
   0   7   6       97.72       86.28      3.45 o 
   1   7   6       24.88       28.30      4.43 o 
   2   7   6     2138.50     2157.33     19.93 o 
   3   7   6     2128.91     2257.47     75.91 o 
   4   7   6      412.86      404.54     24.80 o 
   5   7   6      145.30      151.57     26.76 o 
   6   7   6      868.98      957.72     12.70 o 
   7   7   6      501.99      473.76      9.63 o 
   8   7   6      393.27      402.27     24.43 o 
   9   7   6      130.64      125.55      8.87 o 
  10   7   6        9.30       11.31      8.34 o 
  11   7   6       56.84       56.64     10.21 o 
 -11   8   6      260.42      263.76     32.77 o 
 -10   8   6      195.49      213.83     23.22 o 
  -9   8   6      109.67      118.84      9.85 o 
  -8   8   6       82.16       88.73      6.89 o 
  -7   8   6        7.13       17.82      6.91 o 
  -6   8   6       61.41       76.05      4.89 o 
  -5   8   6       29.61       35.00      8.34 o 
  -4   8   6      336.74      344.40     18.11 o 
  -3   8   6       76.82       91.85      3.85 o 
  -2   8   6      230.74      245.88      5.05 o 
  -1   8   6       20.64       44.10     10.45 o 
   0   8   6        3.05        7.34      7.37 o 
   1   8   6      125.56      148.97      3.98 o 
   2   8   6       52.33       45.97      3.61 o 
   3   8   6        5.00       21.26      7.14 o 
   4   8   6        9.51       18.00      4.73 o 
   5   8   6       18.66       19.27      4.72 o 
   6   8   6      399.74      402.83      8.02 o 
   7   8   6      432.07      454.31     22.70 o 
   8   8   6       10.84       19.78      6.47 o 
   9   8   6       39.39       51.01     16.46 o 
  10   8   6       97.67       73.49      9.68 o 
 -10   9   6        5.41        5.75      7.78 o 
  -9   9   6       64.05       59.58     13.68 o 
  -8   9   6       13.72       14.52      6.16 o 
  -7   9   6     1135.78     1133.59     17.59 o 
  -6   9   6       43.47       57.69     24.43 o 
  -5   9   6      745.09      763.80     17.74 o 
  -4   9   6       41.77       36.87      4.11 o 
  -3   9   6      291.61      256.74      5.71 o 
  -2   9   6      931.26      923.31     34.27 o 
  -1   9   6     1026.07      995.56     12.55 o 
   0   9   6       68.66       77.15      7.37 o 
   1   9   6      693.99      717.90     10.81 o 
   2   9   6      923.99      947.65     11.95 o 
   3   9   6      119.82      141.09      6.61 o 
   4   9   6       63.19       57.16      4.79 o 
   5   9   6      168.21      137.48      6.06 o 
   6   9   6       38.65       25.78      5.81 o 
   7   9   6       54.13       58.32      5.94 o 
   8   9   6        1.74       20.29      7.89 o 
   9   9   6        6.24       13.70      9.24 o 
  10   9   6      366.68      400.48     13.63 o 
 -10  10   6      174.80      155.75      8.98 o 
  -9  10   6        1.46       27.67     10.52 o 
  -8  10   6       29.62       37.12      9.92 o 
  -7  10   6      399.59      395.06      9.54 o 
  -6  10   6      325.41      336.49     10.97 o 
  -5  10   6      187.60      191.90     13.68 o 
  -4  10   6       33.75       36.34      4.84 o 
  -3  10   6       91.37      113.68      4.72 o 
  -2  10   6     1105.88     1050.08     12.69 o 
  -1  10   6      275.29      308.28      7.18 o 
   0  10   6        3.55        3.31      5.71 o 
   1  10   6      120.99      106.30      5.57 o 
   2  10   6      891.56      883.86     13.83 o 
   3  10   6       78.78      105.68      5.71 o 
   4  10   6      104.82      106.72     17.81 o 
   5  10   6      752.95      754.93     12.74 o 
   6  10   6     1007.80     1031.48     15.86 o 
   7  10   6        9.87       25.48     19.47 o 
   8  10   6        3.57       12.07     13.30 o 
   9  10   6      796.67      722.94     19.99 o 
  -9  11   6       71.25       82.10      8.72 o 
  -8  11   6       58.57       55.03     13.90 o 
  -7  11   6       18.65       19.80     13.23 o 
  -6  11   6      109.87      121.05      9.77 o 
  -5  11   6       11.40       19.06      7.67 o 
  -4  11   6       35.37       33.27      5.74 o 
  -3  11   6       16.48       36.85      4.49 o 
  -2  11   6      542.28      540.96      9.18 o 
  -1  11   6     2765.44     2718.95     87.11 o 
   0  11   6      389.84      388.37      8.65 o 
   1  11   6       41.59       48.05     19.17 o 
   2  11   6      129.67      128.82     18.56 o 
   3  11   6     1510.50     1481.70     20.24 o 
   4  11   6      452.35      500.57     22.55 o 
   5  11   6      443.56      407.87     24.58 o 
   6  11   6        1.35       18.18     14.73 o 
   7  11   6      124.05      115.99     10.90 o 
   8  11   6      255.42      272.39     10.62 o 
   9  11   6      517.55      519.47     14.57 o 
  -8  12   6      427.04      425.37     18.11 o 
  -7  12   6       98.96       93.63      7.96 o 
  -6  12   6       15.04       32.56     10.22 o 
  -5  12   6      661.85      666.64     32.69 o 
  -4  12   6      788.57      756.41     13.11 o 
  -3  12   6       59.22       55.30     16.38 o 
  -2  12   6       42.15       75.41     14.51 o 
  -1  12   6      311.63      286.53     14.88 o 
   0  12   6      523.74      533.06     10.27 o 
   1  12   6      120.52      145.48      9.47 o 
   2  12   6       79.04       78.17      6.48 o 
   3  12   6      106.21       89.47      8.04 o 
   4  12   6        5.49        3.28      5.69 o 
   5  12   6       48.76       63.17     17.44 o 
   6  12   6       50.58       40.69     13.83 o 
   7  12   6      111.56      114.99     19.62 o 
   8  12   6      353.02      350.31     11.78 o 
  -7  13   6        0.19       11.49      7.22 o 
  -6  13   6        1.03       -2.20     13.08 o 
  -5  13   6      318.98      282.92     31.12 o 
  -4  13   6      251.73      296.41     22.17 o 
  -3  13   6      111.06       90.53     16.08 o 
  -2  13   6       60.05       78.19     15.11 o 
  -1  13   6      267.82      261.39      8.50 o 
   0  13   6      112.73       98.63      7.08 o 
   1  13   6        9.71       24.73      6.17 o 
   2  13   6       21.58       17.90      6.57 o 
   3  13   6      166.75      167.31      8.23 o 
   4  13   6      285.38      320.59     31.72 o 
   5  13   6       16.35       29.00      8.27 o 
   6  13   6       26.31       51.47     11.35 o 
   7  13   6       21.78       30.58      9.62 o 
  -6  14   6      405.05      392.60     12.06 o 
  -5  14   6      272.36      295.36     21.65 o 
  -4  14   6        9.06       18.73      7.72 o 
  -3  14   6       41.32       44.93      7.40 o 
  -2  14   6        5.91       11.61      6.64 o 
  -1  14   6       30.73       47.64     10.82 o 
   0  14   6       67.20       72.44      8.39 o 
   1  14   6       38.93       51.20      7.74 o 
   2  14   6       11.82       23.41      7.21 o 
   3  14   6      304.39      331.95     10.30 o 
   4  14   6       68.76       46.40      7.71 o 
   5  14   6       74.17       78.84     22.25 o 
   6  14   6      643.03      688.37     15.25 o 
  -5  15   6       13.26       14.25      7.44 o 
  -4  15   6       17.76       -4.37     23.30 o 
  -3  15   6       48.82       50.32      7.29 o 
  -2  15   6        9.54       13.03     13.98 o 
  -1  15   6        6.10       14.82      7.06 o 
   0  15   6        6.55       29.18      7.50 o 
   1  15   6       14.16       11.76     15.48 o 
   2  15   6      147.61      141.27      8.86 o 
   3  15   6        7.03       -1.74      7.44 o 
   4  15   6      100.60       74.41      9.02 o 
   5  15   6       17.42       46.92     10.07 o 
  -2  16   6        2.58        7.78     18.19 o 
  -1  16   6       14.60       39.88     13.23 o 
   0  16   6      240.43      226.46      9.79 o 
   1  16   6      567.55      604.76     32.32 o 
   2  16   6      595.49      567.47     54.19 o 
 -12   1   7       98.82      120.98     10.78 o 
 -11   1   7      295.86      331.56     12.60 o 
 -10   1   7       21.15       38.80      7.77 o 
  -9   1   7       26.90       35.65     25.40 o 
  -8   1   7     1382.36     1362.92     79.07 o 
  -7   1   7      236.88      235.00      8.94 o 
  -6   1   7      700.90      746.02     15.63 o 
  -5   1   7       90.17       96.51      4.89 o 
  -4   1   7      522.04      569.48     17.74 o 
  -3   1   7       36.61       36.02      6.61 o 
  -2   1   7        9.89       25.08      3.64 o 
  -1   1   7      246.41      227.35     21.80 o 
   0   1   7      304.38      272.42      5.11 o 
   1   1   7      510.37      588.92      7.01 o 
   2   1   7      364.79      371.44     16.01 o 
   3   1   7      100.98       82.70      4.96 o 
   4   1   7      271.93      280.71      4.86 o 
   5   1   7     1078.77     1107.08     45.70 o 
   6   1   7      237.35      244.35     12.78 o 
   7   1   7        1.24       10.88      8.94 o 
   8   1   7       28.52       16.85      5.83 o 
   9   1   7     1390.51     1358.99     31.57 o 
  10   1   7       79.79       89.97      9.17 o 
  11   1   7      354.54      333.78     14.05 o 
  12   1   7        2.54        5.30      9.25 o 
 -12   2   7        9.10       31.70      9.03 o 
 -11   2   7       91.75       76.42     14.28 o 
 -10   2   7        0.90       -7.31      7.37 o 
  -9   2   7        0.04        9.37     14.96 o 
  -8   2   7      177.35      156.24      7.78 o 
  -7   2   7     1042.05     1023.58     15.39 o 
  -6   2   7      341.61      371.70      8.41 o 
  -5   2   7      820.01      853.01     11.09 o 
  -4   2   7     1383.80     1491.82     16.54 o 
  -3   2   7     1546.27     1724.49     18.49 o 
  -2   2   7     2590.51     2671.57     26.38 o 
  -1   2   7      570.80      619.48     16.01 o 
   0   2   7      327.81      399.37      5.49 o 
   1   2   7      226.34      255.20      5.71 o 
   2   2   7     1154.79     1162.73     10.72 o 
   3   2   7     1010.01     1101.65     11.00 o 
   4   2   7        2.78        3.15      5.79 o 
   5   2   7       88.21       76.13     15.78 o 
   6   2   7      206.28      197.34      6.76 o 
   7   2   7      268.71      212.26      6.69 o 
   8   2   7      435.94      470.21     11.50 o 
   9   2   7       10.06        8.82      6.73 o 
  10   2   7       23.29       40.54      6.99 o 
  11   2   7       41.59       83.72     10.14 o 
  12   2   7       46.15       25.62      9.95 o 
 -12   3   7      290.68      269.57     34.65 o 
 -11   3   7      134.17      115.65      8.95 o 
 -10   3   7      108.92       94.86      9.22 o 
  -9   3   7       76.32      101.64     12.33 o 
  -8   3   7        6.40       21.56     12.55 o 
  -7   3   7      941.71      921.97     13.60 o 
  -6   3   7      519.75      467.17     18.71 o 
  -5   3   7      131.03      126.82      5.86 o 
  -4   3   7      138.01      124.55      4.71 o 
  -3   3   7     1497.04     1503.86     15.39 o 
  -2   3   7     3613.78     3655.11     30.83 o 
  -1   3   7      887.07      922.59     10.97 o 
   0   3   7       22.11       28.27      2.11 o 
   1   3   7      234.31      229.77      3.97 o 
   2   3   7      104.21      106.80      2.78 o 
   3   3   7      369.96      342.53      6.25 o 
   4   3   7      882.83      858.51     12.93 o 
   5   3   7      512.34      501.86     17.89 o 
   6   3   7      881.52      897.24     28.64 o 
   7   3   7      210.03      221.18      7.06 o 
   8   3   7      110.13      114.20      6.48 o 
   9   3   7      176.67      190.48     17.51 o 
  10   3   7      967.71      985.57     40.36 o 
  11   3   7       23.73        1.01      8.42 o 
 -11   4   7        0.11       11.57     13.38 o 
 -10   4   7      835.63      825.50     33.07 o 
  -9   4   7       40.08       62.20     21.72 o 
  -8   4   7      259.73      269.58      8.93 o 
  -7   4   7        3.65       23.12      5.30 o 
  -6   4   7      607.33      643.43     24.35 o 
  -5   4   7      730.21      678.06      9.22 o 
  -4   4   7     1233.12     1249.70     15.18 o 
  -3   4   7       84.99       83.13      4.36 o 
  -2   4   7       14.44       16.63      6.16 o 
  -1   4   7       10.79       13.23      4.58 o 
   0   4   7        0.05        1.30      2.91 o 
   1   4   7      254.29      223.21      4.36 o 
   2   4   7       51.78       59.39      5.19 o 
   3   4   7       32.05       31.32      4.73 o 
   4   4   7      263.13      252.41     10.90 o 
   5   4   7      121.85      134.20      5.96 o 
   6   4   7        4.16        6.37      4.81 o 
   7   4   7     1134.42     1120.70     26.68 o 
   8   4   7        4.02        3.01     12.03 o 
   9   4   7       54.40       54.54      9.32 o 
  10   4   7        1.77        4.21      7.85 o 
  11   4   7       67.94       52.01      9.11 o 
 -11   5   7       76.82       86.65      9.82 o 
 -10   5   7       63.81       83.54      8.82 o 
  -9   5   7        8.98        3.86      6.39 o 
  -8   5   7      153.10      151.59      7.30 o 
  -7   5   7      437.70      461.03      9.33 o 
  -6   5   7      436.04      375.37      7.89 o 
  -5   5   7       42.22       43.38      3.61 o 
  -4   5   7      221.75      268.16     11.88 o 
  -3   5   7       34.54       31.98      3.53 o 
  -2   5   7      212.33      216.09      4.81 o 
  -1   5   7       13.28       22.76      9.70 o 
   0   5   7       64.99       69.70      2.71 o 
   1   5   7      231.53      237.56      4.99 o 
   2   5   7      434.66      481.42      7.68 o 
   3   5   7      201.81      200.58      4.55 o 
   4   5   7      233.05      217.35      5.25 o 
   5   5   7     2353.37     2390.48     25.43 o 
   6   5   7      236.02      228.04     11.05 o 
   7   5   7       50.68       57.15      6.22 o 
   8   5   7      256.15      248.14     12.03 o 
   9   5   7      105.18      108.29     19.77 o 
  10   5   7      105.35      125.75      9.49 o 
  11   5   7       41.34       26.94      9.55 o 
 -11   6   7      176.20      154.23     11.15 o 
 -10   6   7        5.71        8.11     12.25 o 
  -9   6   7      741.06      709.31     14.49 o 
  -8   6   7      795.93      769.28     61.33 o 
  -7   6   7      276.34      266.22      8.32 o 
  -6   6   7       33.15       43.44     12.25 o 
  -5   6   7     1134.59     1159.25     29.46 o 
  -4   6   7     2759.62     2781.28     23.76 o 
  -3   6   7     1535.99     1519.85     14.72 o 
  -2   6   7      446.57      415.00      6.54 o 
  -1   6   7      953.65     1013.21     11.72 o 
   0   6   7      577.95      562.65     21.72 o 
   1   6   7       33.24       23.21      4.06 o 
   2   6   7     2171.90     2069.22     19.78 o 
   3   6   7       83.02       88.72      6.09 o 
   4   6   7      417.72      444.11     18.34 o 
   5   6   7       61.40       59.76      4.67 o 
   6   6   7      661.78      615.36     18.34 o 
   7   6   7      250.98      255.23      8.07 o 
   8   6   7      330.10      357.72     14.66 o 
   9   6   7        3.92       19.75     13.98 o 
  10   6   7       25.99       13.24      9.92 o 
  11   6   7       59.22       49.35     51.56 o 
 -11   7   7      100.38      104.59     25.40 o 
 -10   7   7       55.24       51.34     13.38 o 
  -9   7   7      163.11      189.21     54.34 o 
  -8   7   7       46.63       52.46      9.92 o 
  -7   7   7       13.53       14.78      5.39 o 
  -6   7   7       29.72       29.78      5.15 o 
  -5   7   7      518.86      541.17     17.06 o 
  -4   7   7      148.99      132.67      4.89 o 
  -3   7   7        3.65       10.93      5.86 o 
  -2   7   7      739.53      746.08     17.06 o 
  -1   7   7        8.85        1.91      5.49 o 
   0   7   7      386.34      369.35      8.94 o 
   1   7   7       52.42       67.22      7.44 o 
   2   7   7       25.03       22.83      3.03 o 
   3   7   7      260.36      237.78      6.07 o 
   4   7   7      715.97      743.57     17.66 o 
   5   7   7     1457.85     1451.10     50.96 o 
   6   7   7       31.81       38.83      8.79 o 
   7   7   7      249.59      255.42      7.92 o 
   8   7   7       22.45        7.53      6.38 o 
   9   7   7       84.78       95.10     13.83 o 
  10   7   7        7.72        6.79      8.27 o 
 -10   8   7      255.37      257.63     22.77 o 
  -9   8   7        5.39       51.87     39.46 o 
  -8   8   7      134.34      148.49     13.08 o 
  -7   8   7      217.89      207.38     21.35 o 
  -6   8   7       15.88       21.03     11.80 o 
  -5   8   7       27.57       44.27     10.82 o 
  -4   8   7      314.50      284.22      6.29 o 
  -3   8   7     1158.44     1083.34     15.33 o 
  -2   8   7       24.35       22.63      5.04 o 
  -1   8   7      139.89      152.72      4.66 o 
   0   8   7      520.84      567.03      8.24 o 
   1   8   7     1724.30     1655.65     45.25 o 
   2   8   7       49.63       43.95      3.53 o 
   3   8   7      353.05      364.31      7.92 o 
   4   8   7      223.17      208.30     10.75 o 
   5   8   7       42.39       32.84      7.44 o 
   6   8   7        9.35        6.24      8.19 o 
   7   8   7      253.56      282.12      8.38 o 
   8   8   7        3.69        3.23      8.79 o 
   9   8   7      404.56      421.88     33.30 o 
  10   8   7      147.79      168.00     10.58 o 
 -10   9   7       19.85       19.64      8.27 o 
  -9   9   7       31.06       52.81     19.47 o 
  -8   9   7       81.58      108.01      8.28 o 
  -7   9   7      217.59      203.02      8.17 o 
  -6   9   7      165.28      169.05     26.16 o 
  -5   9   7      884.15      831.14     11.59 o 
  -4   9   7      140.32      162.14      6.91 o 
  -3   9   7      366.77      355.07      6.54 o 
  -2   9   7      403.68      394.05     15.56 o 
  -1   9   7     1708.40     1763.33     72.08 o 
   0   9   7      661.39      677.78     10.07 o 
   1   9   7       53.83       54.96      9.70 o 
   2   9   7     1157.53     1188.39     53.59 o 
   3   9   7     2057.93     2085.93     50.36 o 
   4   9   7      524.57      493.96      9.03 o 
   5   9   7       28.72       27.06      4.72 o 
   6   9   7     1846.06     1915.59     48.18 o 
   7   9   7       89.04       88.40     17.81 o 
   8   9   7        9.97       -5.42      7.16 o 
   9   9   7       94.01       91.05      9.42 o 
  -9  10   7      487.67      531.03     36.23 o 
  -8  10   7      295.32      284.68     14.73 o 
  -7  10   7       91.93      117.76      9.09 o 
  -6  10   7       15.29       29.27      5.74 o 
  -5  10   7     1065.86     1069.57     49.98 o 
  -4  10   7      879.62      900.34     12.91 o 
  -3  10   7      362.40      378.45      7.96 o 
  -2  10   7      155.27      110.51     11.05 o 
  -1  10   7       29.55       36.55     13.75 o 
   0  10   7      806.39      874.78     18.56 o 
   1  10   7     2134.51     2206.55     50.06 o 
   2  10   7      140.21      148.27      6.16 o 
   3  10   7       49.66       40.52      5.31 o 
   4  10   7      446.40      472.30     25.10 o 
   5  10   7      321.39      298.12     13.15 o 
   6  10   7      188.39      191.86     13.75 o 
   7  10   7       35.02       33.55      6.53 o 
   8  10   7       14.18       13.38      7.91 o 
   9  10   7       17.13       26.05      8.49 o 
  -8  11   7      429.55      441.57     19.92 o 
  -7  11   7      149.44      162.28     16.16 o 
  -6  11   7        9.04        7.28      5.95 o 
  -5  11   7       78.54       69.61      6.25 o 
  -4  11   7       61.82       80.55      6.84 o 
  -3  11   7        1.24        1.12     11.20 o 
  -2  11   7      162.73      160.02      7.97 o 
  -1  11   7       27.87       30.34      8.19 o 
   0  11   7       46.04       43.41     15.71 o 
   1  11   7       59.84       73.70     11.80 o 
   2  11   7        0.22        4.37      4.94 o 
   3  11   7       39.73       57.32     20.97 o 
   4  11   7       33.48       36.99     20.37 o 
   5  11   7       86.89       73.95      6.79 o 
   6  11   7       25.62       17.68      6.29 o 
   7  11   7        3.21       -7.58     18.49 o 
   8  11   7       29.85       25.30     19.24 o 
  -8  12   7        1.13        0.67      8.23 o 
  -7  12   7        0.01        2.51      6.95 o 
  -6  12   7       45.99       78.77     22.77 o 
  -5  12   7      184.02      179.31     14.96 o 
  -4  12   7      186.23      199.30      7.25 o 
  -3  12   7      321.68      318.74     16.61 o 
  -2  12   7        2.35       10.66      5.19 o 
  -1  12   7      260.64      256.74      8.45 o 
   0  12   7       92.24       87.41      6.40 o 
   1  12   7       44.79       36.10     12.25 o 
   2  12   7      234.77      201.43      9.39 o 
   3  12   7      451.07      481.93     10.81 o 
   4  12   7      258.27      286.91     23.90 o 
   5  12   7        6.90       43.33     10.75 o 
   6  12   7      130.57      180.71     20.07 o 
   7  12   7      334.71      322.58     11.27 o 
  -7  13   7        4.24       20.94      7.86 o 
  -6  13   7       63.57       60.52      8.32 o 
  -5  13   7       60.07       59.87      7.59 o 
  -4  13   7        2.73        4.19     23.83 o 
  -3  13   7       62.49       78.63      8.64 o 
  -2  13   7       12.63       15.83      6.42 o 
  -1  13   7      270.99      263.52      9.46 o 
   0  13   7      434.53      476.53     11.01 o 
   1  13   7        2.80       12.45      5.87 o 
   2  13   7        2.36       21.35      6.69 o 
   3  13   7      387.58      399.00     10.11 o 
   4  13   7      392.71      380.28     27.73 o 
   5  13   7      124.20      134.73     26.31 o 
   6  13   7       34.49       53.54     11.35 o 
  -5  14   7       92.35       97.76      8.24 o 
  -4  14   7       22.13       35.44      9.55 o 
  -3  14   7      215.79      231.26     17.66 o 
  -2  14   7       98.79      111.67      7.96 o 
  -1  14   7        0.19        8.81      6.12 o 
   0  14   7        1.69       16.71      6.14 o 
   1  14   7      128.76      127.72      8.13 o 
   2  14   7      215.48      215.88     13.00 o 
   3  14   7      224.83      236.41      9.42 o 
   4  14   7      189.59      243.29     13.83 o 
   5  14   7        0.03        0.75      8.23 o 
  -4  15   7       12.84       -7.28      7.28 o 
  -3  15   7       16.17       14.96     13.90 o 
  -2  15   7       79.96       84.07     18.26 o 
  -1  15   7       85.96      116.33     12.93 o 
   0  15   7      454.85      444.32     12.18 o 
   1  15   7      115.59      107.27      8.49 o 
   2  15   7      104.02      155.29     19.62 o 
   3  15   7        0.03       11.05      7.94 o 
   4  15   7      362.81      327.84     13.82 o 
 -11   0   8      103.32      119.35     15.03 o 
 -10   0   8       41.02       34.87     11.42 o 
  -9   0   8      362.27      377.45     16.38 o 
  -8   0   8      234.39      223.82     11.88 o 
  -7   0   8      707.70      723.93     16.99 o 
  -6   0   8      580.21      575.57     15.63 o 
  -5   0   8       54.54       56.67      4.66 o 
  -4   0   8      405.33      349.19      8.72 o 
  -3   0   8     3049.10     3067.23     42.24 o 
  -2   0   8        6.38        9.47      5.56 o 
  -1   0   8     4994.23     5286.96     73.20 o 
   0   0   8       48.88       57.12      6.01 o 
   1   0   8      137.34      116.65      6.61 o 
   2   0   8     4146.01     4457.66     57.12 o 
   3   0   8     4139.30     4225.87     52.01 o 
   4   0   8      402.15      452.15      9.32 o 
   5   0   8        5.21       24.95      6.16 o 
   6   0   8     3606.47     3597.10     52.91 o 
   7   0   8     2653.18     2634.61     43.14 o 
   8   0   8     1774.33     1711.36     32.32 o 
   9   0   8       47.22       52.16     10.07 o 
  10   0   8      625.17      579.47     17.14 o 
  11   0   8      430.23      420.14     17.89 o 
 -11   1   8       38.87       37.72      9.20 o 
 -10   1   8       61.58       79.46     24.28 o 
  -9   1   8       65.64       81.58      7.87 o 
  -8   1   8       38.22       45.93      6.99 o 
  -7   1   8       18.90       33.70      8.04 o 
  -6   1   8        0.03       11.74      6.69 o 
  -5   1   8      243.35      246.41      9.24 o 
  -4   1   8       48.62       50.85     12.33 o 
  -3   1   8        0.01        3.62      7.67 o 
  -2   1   8      658.12      663.74      9.44 o 
  -1   1   8        1.28        3.06      2.26 o 
   0   1   8     1758.49     2082.90     23.27 o 
   1   1   8      821.25      840.95      9.71 o 
   2   1   8     2710.56     2685.71     60.35 o 
   3   1   8        0.07        2.35     11.50 o 
   4   1   8     1086.06     1142.00     17.21 o 
   5   1   8     2703.76     2666.41     55.32 o 
   6   1   8      483.77      503.35     10.15 o 
   7   1   8      211.04      179.17     10.15 o 
   8   1   8      301.88      277.34      8.65 o 
   9   1   8      608.10      566.44     11.95 o 
  10   1   8      166.19      149.84     10.97 o 
  11   1   8        8.11       14.00     12.33 o 
 -11   2   8        3.26       -3.59      8.02 o 
 -10   2   8      257.07      310.63     13.03 o 
  -9   2   8      489.98      516.71     12.94 o 
  -8   2   8      323.12      311.38     11.11 o 
  -7   2   8       44.53       66.63     18.56 o 
  -6   2   8      518.14      556.81     21.19 o 
  -5   2   8      185.95      173.40      5.47 o 
  -4   2   8      373.52      375.49      7.98 o 
  -3   2   8        3.31        6.93      3.53 o 
  -2   2   8       78.28       60.84      3.97 o 
  -1   2   8       50.85       39.71      2.45 o 
   0   2   8       68.41       92.08      6.76 o 
   1   2   8        2.34        2.80      3.53 o 
   2   2   8       56.62       48.77      2.60 o 
   3   2   8      755.21      667.98      7.97 o 
   4   2   8      667.48      734.72     10.33 o 
   5   2   8      196.68      203.23      9.55 o 
   6   2   8       86.93       71.48      5.31 o 
   7   2   8       42.35       29.22      9.77 o 
   8   2   8      177.50      163.10     11.88 o 
   9   2   8      127.30      158.83      8.70 o 
  10   2   8       43.03       62.20     13.68 o 
  11   2   8        3.03        7.13     13.30 o 
 -11   3   8        1.45      -12.02     13.23 o 
 -10   3   8       33.41        4.62     24.73 o 
  -9   3   8       29.11       12.36     18.04 o 
  -8   3   8       37.06       23.41     10.37 o 
  -7   3   8      583.58      580.51     18.79 o 
  -6   3   8      110.64      101.60     11.12 o 
  -5   3   8      327.81      330.79     10.97 o 
  -4   3   8      106.91      127.58      5.27 o 
  -3   3   8      198.27      224.78      5.86 o 
  -2   3   8       13.05       12.95      8.34 o 
  -1   3   8       52.04       54.23     10.37 o 
   0   3   8       41.73       24.32      5.64 o 
   1   3   8        1.50        7.31      6.61 o 
   2   3   8      326.21      319.34      8.72 o 
   3   3   8       52.19       38.85      9.92 o 
   4   3   8       73.89      110.80     12.10 o 
   5   3   8      366.81      404.28     14.13 o 
   6   3   8       52.77       63.43      7.06 o 
   7   3   8      340.29      308.35     30.89 o 
   8   3   8        5.22        7.40      8.49 o 
   9   3   8        0.08       18.23      7.89 o 
  10   3   8      411.42      380.54     35.25 o 
  11   3   8        1.21        5.63      8.37 o 
 -11   4   8        0.07       11.69      8.60 o 
 -10   4   8      391.66      390.51     13.23 o 
  -9   4   8       72.94       87.26      9.12 o 
  -8   4   8       10.40        5.33      8.47 o 
  -7   4   8       20.87       34.43      9.77 o 
  -6   4   8        2.22       -1.88      4.08 o 
  -5   4   8       18.17       23.67      9.92 o 
  -4   4   8      254.53      263.36     14.51 o 
  -3   4   8      248.55      254.55     11.42 o 
  -2   4   8     1597.91     1636.31     21.87 o 
  -1   4   8      678.00      729.48     17.81 o 
   0   4   8      263.27      267.55      5.16 o 
   1   4   8       59.28       54.77      8.64 o 
   2   4   8      817.87      800.36     14.13 o 
   3   4   8     1512.57     1548.63     16.42 o 
   4   4   8      647.09      695.07     13.53 o 
   5   4   8      179.45      199.04     14.81 o 
   6   4   8       34.79       47.61     11.20 o 
   7   4   8      412.39      433.80     16.23 o 
   8   4   8      192.67      234.22     27.96 o 
   9   4   8      110.21      145.07     30.06 o 
  10   4   8       55.83       63.97     10.15 o 
  11   4   8       16.57       25.11     14.66 o 
 -11   5   8      360.47      365.75     47.50 o 
 -10   5   8       26.90       -0.67     21.57 o 
  -9   5   8       27.43       45.74      8.12 o 
  -8   5   8       61.81       37.38     13.38 o 
  -7   5   8        0.05        0.97     12.85 o 
  -6   5   8      265.47      271.21     15.41 o 
  -5   5   8     1053.85      976.94     28.03 o 
  -4   5   8     1410.57     1388.10     24.05 o 
  -3   5   8       83.78       81.10      3.79 o 
  -2   5   8       42.24       48.02     13.53 o 
  -1   5   8     1459.16     1375.56     19.47 o 
   0   5   8        8.27        9.55      3.14 o 
   1   5   8      198.18      186.43      4.84 o 
   2   5   8      618.35      563.52     20.59 o 
   3   5   8       96.50      121.20      6.46 o 
   4   5   8      169.71      174.75     15.18 o 
   5   5   8      512.32      529.37     22.85 o 
   6   5   8      980.05     1032.91     15.02 o 
   7   5   8      302.13      305.90     37.13 o 
   8   5   8      401.78      345.59     10.18 o 
   9   5   8        4.94       29.29      6.47 o 
  10   5   8      216.51      244.37     13.15 o 
 -10   6   8        2.24        5.99      9.82 o 
  -9   6   8       58.00       55.87      7.76 o 
  -8   6   8        6.54       14.57      7.11 o 
  -7   6   8      167.06      167.90     18.86 o 
  -6   6   8      474.07      438.54      8.91 o 
  -5   6   8        3.90       -3.93      3.93 o 
  -4   6   8      181.71      191.76     11.88 o 
  -3   6   8      505.18      461.47      7.26 o 
  -2   6   8      438.91      435.49      7.51 o 
  -1   6   8        2.09       18.55      3.89 o 
   0   6   8       28.96       26.25      7.67 o 
   1   6   8      205.34      229.96      5.29 o 
   2   6   8      482.99      486.20      8.15 o 
   3   6   8        4.17       -4.39      4.39 o 
   4   6   8       12.95       14.80     10.75 o 
   5   6   8       19.98        8.34      5.74 o 
   6   6   8       43.97       41.46      7.44 o 
   7   6   8      143.51      181.61     15.26 o 
   8   6   8      520.37      532.89     16.46 o 
   9   6   8       35.18       34.44      7.33 o 
  10   6   8       29.27       26.35     12.63 o 
 -10   7   8      182.04      186.75     13.23 o 
  -9   7   8       21.14       24.79      7.95 o 
  -8   7   8       45.86       48.52      6.24 o 
  -7   7   8      539.54      538.86     10.66 o 
  -6   7   8      445.39      477.42      9.00 o 
  -5   7   8      245.87      233.17      6.20 o 
  -4   7   8       26.82       26.71      4.15 o 
  -3   7   8      272.28      229.12      5.63 o 
  -2   7   8      218.58      196.06      8.49 o 
  -1   7   8     1490.64     1443.54     16.03 o 
   0   7   8      900.22      849.49     10.30 o 
   1   7   8      769.25      704.42     11.57 o 
   2   7   8      303.53      319.41      7.44 o 
   3   7   8      100.74      105.74      5.34 o 
   4   7   8      561.50      553.88     10.88 o 
   5   7   8      695.38      681.17     20.44 o 
   6   7   8      722.09      689.27     12.95 o 
   7   7   8       35.01       62.64     18.41 o 
   8   7   8       23.90       25.00     21.50 o 
   9   7   8       55.14       31.74     14.73 o 
  10   7   8      202.45      209.23     16.01 o 
 -10   8   8      204.49      230.81     10.27 o 
  -9   8   8       17.82       31.03      8.11 o 
  -8   8   8      245.60      231.22     29.84 o 
  -7   8   8      160.35      151.47     14.13 o 
  -6   8   8        9.75       13.56      5.56 o 
  -5   8   8      247.80      254.67     21.80 o 
  -4   8   8      429.37      440.87      7.77 o 
  -3   8   8       10.27       12.60      5.71 o 
  -2   8   8       98.04       91.41     16.91 o 
  -1   8   8      957.50      878.49     21.80 o 
   0   8   8      148.40      120.31      4.48 o 
   1   8   8      164.63      187.13      9.39 o 
   2   8   8      382.58      316.91      7.23 o 
   3   8   8      966.10      920.07     12.88 o 
   4   8   8        3.76        5.63     12.63 o 
   5   8   8      359.57      395.99     13.60 o 
   6   8   8      103.81       84.10      9.24 o 
   7   8   8      306.53      267.27      9.09 o 
   8   8   8      101.32      115.86     23.83 o 
   9   8   8        0.45        4.30     12.93 o 
  -9   9   8       89.94      126.85     22.62 o 
  -8   9   8       60.53       87.90     32.47 o 
  -7   9   8      836.84      802.80     32.02 o 
  -6   9   8     1281.99     1340.05     40.51 o 
  -5   9   8      521.77      520.68     20.59 o 
  -4   9   8      337.59      313.16      7.95 o 
  -3   9   8      779.70      793.26     11.42 o 
  -2   9   8     1698.66     1645.51     16.96 o 
  -1   9   8       30.11       49.42      4.83 o 
   0   9   8       11.61       14.19      4.01 o 
   1   9   8        4.57        4.41      4.84 o 
   2   9   8       87.16       88.31      6.01 o 
   3   9   8        1.74       -2.78      8.27 o 
   4   9   8        0.16       -3.96     13.83 o 
   5   9   8       94.11       88.70     17.44 o 
   6   9   8       68.90       54.44      7.98 o 
   7   9   8      367.67      409.36     12.71 o 
   8   9   8        8.02       13.99      9.24 o 
   9   9   8       65.66       81.85     19.99 o 
  -9  10   8      230.82      215.48     22.02 o 
  -8  10   8        0.01       -1.08      7.31 o 
  -7  10   8       34.44       44.44      9.32 o 
  -6  10   8      106.74      111.43      6.67 o 
  -5  10   8      169.04      168.38     12.48 o 
  -4  10   8        6.08       25.49      5.10 o 
  -3  10   8       16.87       13.20      5.38 o 
  -2  10   8      108.81       97.93     10.07 o 
  -1  10   8      172.07      167.43      5.85 o 
   0  10   8        0.07        9.07      8.04 o 
   1  10   8      139.04      119.02      5.80 o 
   2  10   8       44.55       43.55      5.44 o 
   3  10   8       78.44       68.80      5.63 o 
   4  10   8        4.81       15.97      7.29 o 
   5  10   8        0.56       -6.35     10.52 o 
   6  10   8        8.82        7.38      7.04 o 
   7  10   8       20.59       37.43     24.50 o 
   8  10   8      103.29       92.31     16.99 o 
  -8  11   8        0.65       26.89     24.50 o 
  -7  11   8       15.63       29.62     17.89 o 
  -6  11   8      284.02      325.85     14.51 o 
  -5  11   8      436.48      427.83     13.45 o 
  -4  11   8      564.45      542.05     12.33 o 
  -3  11   8        3.24        5.55      5.35 o 
  -2  11   8        0.23        2.77      6.01 o 
  -1  11   8       21.76       27.65      6.09 o 
   0  11   8      542.03      541.39     11.08 o 
   1  11   8      193.32      196.01      7.70 o 
   2  11   8       60.09       75.99     16.16 o 
   3  11   8        7.87        0.01      7.44 o 
   4  11   8      255.06      232.89     10.22 o 
   5  11   8      568.47      517.40     35.93 o 
   6  11   8      245.03      279.92     10.11 o 
   7  11   8       11.56       22.66     20.97 o 
   8  11   8        2.80        8.53     12.40 o 
  -7  12   8       31.34       43.18     14.58 o 
  -6  12   8       60.05       52.06      6.82 o 
  -5  12   8      138.39      144.31     17.81 o 
  -4  12   8       76.00       66.12      7.67 o 
  -3  12   8        1.40       19.72     14.51 o 
  -2  12   8      122.36      123.37     18.79 o 
  -1  12   8      297.68      251.50      8.86 o 
   0  12   8      126.93      159.19     20.97 o 
   1  12   8      101.44       93.30      6.79 o 
   2  12   8       43.33       39.39      9.62 o 
   3  12   8      461.77      468.27     13.53 o 
   4  12   8      700.63      655.42     14.26 o 
   5  12   8       51.89       62.25     19.47 o 
   6  12   8      191.29      186.31     10.45 o 
   7  12   8       37.97       61.04     31.04 o 
  -6  13   8        0.07       12.61      7.04 o 
  -5  13   8       26.59       33.77      7.76 o 
  -4  13   8      187.13      193.19     14.51 o 
  -3  13   8      293.44      285.64     12.55 o 
  -2  13   8       60.66       42.21     12.78 o 
  -1  13   8      281.84      257.22     15.48 o 
   0  13   8      538.36      545.52     12.19 o 
   1  13   8      671.30      611.89     12.72 o 
   2  13   8       79.22       92.02     11.35 o 
   3  13   8        0.80        5.70     12.33 o 
   4  13   8      430.04      454.34     32.17 o 
   5  13   8      453.71      467.28     14.45 o 
   6  13   8      313.12      313.18     10.94 o 
  -4  14   8      259.59      252.47      9.71 o 
  -3  14   8      229.52      287.05     13.00 o 
  -2  14   8      535.37      502.35     13.05 o 
  -1  14   8       95.33      113.03      8.42 o 
   0  14   8       60.74       60.29      7.02 o 
   1  14   8      391.60      362.03     10.18 o 
   2  14   8      378.82      372.91     31.87 o 
   3  14   8      202.75      185.09     21.72 o 
   4  14   8      201.66      200.06     10.34 o 
  -2  15   8       80.21       84.58      8.91 o 
  -1  15   8      202.25      203.78     11.12 o 
   0  15   8      217.52      232.36     16.99 o 
   1  15   8       17.03       56.30     30.82 o 
   2  15   8       12.89       18.06      9.70 o 
 -11   1   9       42.48       81.78     10.13 o 
 -10   1   9       46.79       78.04      8.96 o 
  -9   1   9        0.43       10.59     12.70 o 
  -8   1   9       24.88       16.38      8.03 o 
  -7   1   9       66.59      102.86      7.27 o 
  -6   1   9       11.33       11.97     11.05 o 
  -5   1   9       20.74       26.64      9.24 o 
  -4   1   9     2053.94     2140.99     49.98 o 
  -3   1   9      529.58      513.38      9.30 o 
  -2   1   9       67.45       86.64      3.83 o 
  -1   1   9      308.72      331.40      7.19 o 
   0   1   9     2650.93     2615.13     28.54 o 
   1   1   9     2428.37     2514.94     26.11 o 
   2   1   9      387.15      414.90      7.44 o 
   3   1   9      360.03      369.50     30.66 o 
   4   1   9     1712.53     1677.34     18.49 o 
   5   1   9     1249.30     1208.83     18.79 o 
   6   1   9      277.18      285.31      7.95 o 
   7   1   9       44.35       54.70      6.52 o 
   8   1   9       76.89       78.75     14.96 o 
   9   1   9        0.43       -3.41      6.79 o 
  10   1   9        0.36        7.42      8.08 o 
  11   1   9       13.33       -9.33     17.29 o 
 -11   2   9       67.22       75.16     24.05 o 
 -10   2   9       61.99       66.72     17.89 o 
  -9   2   9      160.35      172.41     12.25 o 
  -8   2   9        0.72        1.25      8.87 o 
  -7   2   9       73.30       50.87      7.18 o 
  -6   2   9        0.01        0.75      5.20 o 
  -5   2   9       30.62       56.18      4.43 o 
  -4   2   9       58.65       46.93     16.31 o 
  -3   2   9      577.91      562.99     21.50 o 
  -2   2   9       15.61        8.21      9.39 o 
  -1   2   9      360.49      364.71     18.34 o 
   0   2   9      129.19      145.86      4.14 o 
   1   2   9       22.03       15.84      2.18 o 
   2   2   9       15.08       15.82      2.80 o 
   3   2   9       82.61       94.57     14.73 o 
   4   2   9      291.73      280.51      7.37 o 
   5   2   9       18.32       22.72      9.39 o 
   6   2   9      187.43      189.95      7.73 o 
   7   2   9     1342.91     1294.85     63.13 o 
   8   2   9        0.53       -1.93     19.47 o 
   9   2   9        0.21        6.80     10.00 o 
  10   2   9      139.29      116.23      8.21 o 
 -11   3   9        2.71       17.74      9.76 o 
 -10   3   9      211.86      226.33     25.10 o 
  -9   3   9      239.16      243.95     23.30 o 
  -8   3   9       44.96       78.98      8.20 o 
  -7   3   9       50.67       65.29      6.51 o 
  -6   3   9      667.73      689.89     13.27 o 
  -5   3   9     1133.57     1182.17     42.99 o 
  -4   3   9      184.41      187.63      8.19 o 
  -3   3   9     1029.74     1139.64     12.87 o 
  -2   3   9       84.05       90.30      4.58 o 
  -1   3   9        3.13       13.74      6.76 o 
   0   3   9      289.35      269.74      5.94 o 
   1   3   9      655.32      624.74     36.68 o 
   2   3   9      611.42      593.51     14.51 o 
   3   3   9     1016.98     1019.21     12.47 o 
   4   3   9      763.63      755.12     40.51 o 
   5   3   9      145.68      154.80      5.71 o 
   6   3   9      213.65      210.01      8.92 o 
   7   3   9     1520.37     1527.43     23.70 o 
   8   3   9      235.60      267.75     18.34 o 
   9   3   9        4.07       -8.33      8.33 o 
  10   3   9       70.44       61.98      9.67 o 
 -10   4   9        8.11        7.35      8.92 o 
  -9   4   9       86.43       95.12     12.10 o 
  -8   4   9       89.56       95.05     20.82 o 
  -7   4   9        0.98       -4.83     12.70 o 
  -6   4   9      208.86      204.18      7.55 o 
  -5   4   9       27.93       25.09      4.04 o 
  -4   4   9      344.84      344.51      9.62 o 
  -3   4   9        1.53        2.42      3.86 o 
  -2   4   9      371.25      390.67      6.78 o 
  -1   4   9        5.11        2.40      8.57 o 
   0   4   9     2163.08     2018.95     22.17 o 
   1   4   9      176.69      171.64     14.81 o 
   2   4   9      165.64      157.81     21.04 o 
   3   4   9      553.84      524.60     17.59 o 
   4   4   9     3034.11     2947.36     30.45 o 
   5   4   9       83.70       89.06      5.95 o 
   6   4   9      313.67      313.55      8.59 o 
   7   4   9      134.18      167.00      9.85 o 
   8   4   9      568.91      552.37     64.64 o 
   9   4   9      440.14      440.61     19.47 o 
  10   4   9      175.59      184.84     28.11 o 
 -10   5   9       90.33       94.12      9.93 o 
  -9   5   9       60.92       65.89     10.75 o 
  -8   5   9       28.46       30.58     14.20 o 
  -7   5   9       20.77       41.38     11.72 o 
  -6   5   9       22.44        7.57     14.88 o 
  -5   5   9      146.91      144.85      6.69 o 
  -4   5   9      238.48      217.32      5.88 o 
  -3   5   9      252.30      286.55      6.46 o 
  -2   5   9      209.31      188.43      5.22 o 
  -1   5   9       12.25       26.83      3.78 o 
   0   5   9     1146.43     1157.80     30.21 o 
   1   5   9        1.03        1.26      4.43 o 
   2   5   9     2255.96     2309.08     33.60 o 
   3   5   9      172.25      166.75     22.70 o 
   4   5   9      204.39      209.78      7.33 o 
   5   5   9      137.32      129.80      6.50 o 
   6   5   9      252.01      256.74     30.82 o 
   7   5   9       20.54       33.20      6.64 o 
   8   5   9       12.82       -5.68      6.91 o 
   9   5   9       45.49       57.12     13.45 o 
  10   5   9       64.65       70.94     10.27 o 
 -10   6   9        5.57       28.03     21.12 o 
  -9   6   9       89.11      126.23      8.97 o 
  -8   6   9      306.25      258.04     25.48 o 
  -7   6   9      619.90      604.85     15.93 o 
  -6   6   9      204.44      204.18      6.90 o 
  -5   6   9       53.39       43.38      4.66 o 
  -4   6   9       42.87       37.46      4.46 o 
  -3   6   9       45.27       48.19     15.18 o 
  -2   6   9      340.12      318.66     17.96 o 
  -1   6   9     1064.91     1046.52     26.31 o 
   0   6   9      156.74      150.03      5.38 o 
   1   6   9      117.07      132.30      4.84 o 
   2   6   9       42.86       59.05      4.51 o 
   3   6   9     2733.81     2702.93     28.96 o 
   4   6   9        1.60        7.77      7.29 o 
   5   6   9      915.52      886.24     35.17 o 
   6   6   9       18.17        6.79      6.16 o 
   7   6   9       59.28       68.58      8.49 o 
   8   6   9      227.22      221.10     21.35 o 
   9   6   9      230.42      218.95     10.03 o 
  10   6   9       95.07      121.68     10.73 o 
  -9   7   9       14.68       16.82      8.78 o 
  -8   7   9       98.94      106.03     11.50 o 
  -7   7   9       53.17       46.43      6.06 o 
  -6   7   9        8.96       23.10      5.62 o 
  -5   7   9        3.01       -4.06     12.78 o 
  -4   7   9      211.55      190.20     12.48 o 
  -3   7   9      378.36      348.53     11.20 o 
  -2   7   9       30.21       16.11      4.47 o 
  -1   7   9      457.61      491.80     24.20 o 
   0   7   9     1486.98     1460.10     16.05 o 
   1   7   9      438.14      572.52      8.85 o 
   2   7   9      855.16      841.95     21.65 o 
   3   7   9      202.59      192.82     18.79 o 
   4   7   9        3.08        7.05      5.08 o 
   5   7   9       70.31       86.87     14.81 o 
   6   7   9       29.62       38.00      7.80 o 
   7   7   9       59.96       76.12      7.23 o 
   8   7   9       97.23      108.82      7.94 o 
   9   7   9        3.16       -6.54     22.02 o 
  -9   8   9      333.49      334.99     13.28 o 
  -8   8   9      752.64      753.64     18.42 o 
  -7   8   9       76.84       58.43     10.07 o 
  -6   8   9       53.96       80.00     18.94 o 
  -5   8   9      908.56      836.83     27.81 o 
  -4   8   9      970.45      981.24     29.61 o 
  -3   8   9      118.75      105.64      7.59 o 
  -2   8   9      248.49      248.16      7.97 o 
  -1   8   9      131.24      111.01     18.86 o 
   0   8   9       57.48       40.09      4.89 o 
   1   8   9      102.55      107.68      4.89 o 
   2   8   9        0.81        7.17     17.74 o 
   3   8   9      618.35      604.20     26.76 o 
   4   8   9      385.39      392.63     10.77 o 
   5   8   9       26.44       49.06      9.02 o 
   6   8   9      455.00      435.28     22.85 o 
   7   8   9       17.97       25.08     13.30 o 
   8   8   9       87.91       78.40      9.32 o 
   9   8   9      210.55      226.08     27.13 o 
  -8   9   9      643.47      616.37     24.13 o 
  -7   9   9      131.26      130.82      7.32 o 
  -6   9   9      114.61      114.11      7.22 o 
  -5   9   9      728.17      768.80     30.82 o 
  -4   9   9      138.44      146.92      6.89 o 
  -3   9   9       71.30       60.68      5.36 o 
  -2   9   9      388.61      376.73     13.53 o 
  -1   9   9        2.11       -2.87      4.31 o 
   0   9   9        3.62       21.90      4.77 o 
   1   9   9      195.16      183.61     23.00 o 
   2   9   9       16.33       27.47      9.47 o 
   3   9   9       21.85       41.29     16.46 o 
   4   9   9      406.52      393.23     11.12 o 
   5   9   9       45.95       25.40      8.19 o 
   6   9   9      126.26      103.72      9.51 o 
   7   9   9        6.31        8.30      7.98 o 
   8   9   9        0.31       11.42      8.44 o 
  -8  10   9      238.07      228.83     10.78 o 
  -7  10   9      204.25      198.41     51.26 o 
  -6  10   9       33.10       39.52      6.59 o 
  -5  10   9      550.94      529.76     11.53 o 
  -4  10   9       88.63      107.75      6.51 o 
  -3  10   9      324.31      341.03     16.91 o 
  -2  10   9      714.14      690.08     12.67 o 
  -1  10   9      499.17      539.68     11.05 o 
   0  10   9      138.61      140.37      6.57 o 
   1  10   9        0.04       12.19      5.47 o 
   2  10   9      724.40      804.74     26.46 o 
   3  10   9      779.72      824.42     25.03 o 
   4  10   9      371.22      356.18     16.69 o 
   5  10   9      145.63      115.45      9.39 o 
   6  10   9       67.71       55.90      8.75 o 
   7  10   9       69.83       81.47      9.39 o 
   8  10   9       60.48       84.59     13.53 o 
  -7  11   9        3.15        2.60      7.30 o 
  -6  11   9        2.95        3.41     14.36 o 
  -5  11   9       17.38       11.22     14.73 o 
  -4  11   9       99.15      108.38      9.85 o 
  -3  11   9        0.49       -5.63     13.23 o 
  -2  11   9      238.51      199.37      8.19 o 
  -1  11   9      111.47      121.13      7.32 o 
   0  11   9       35.69       42.74      7.06 o 
   1  11   9      287.25      288.48     19.47 o 
   2  11   9      162.72      153.65      8.04 o 
   3  11   9       15.60       23.14      7.14 o 
   4  11   9        1.43       -2.61      8.12 o 
   5  11   9      420.44      411.48     18.26 o 
   6  11   9      360.69      384.67     12.13 o 
   7  11   9       92.00       91.24      9.89 o 
  -6  12   9      221.23      221.41      9.73 o 
  -5  12   9      125.23      119.75     32.62 o 
  -4  12   9      137.36      135.78     35.25 o 
  -3  12   9      148.06      132.02     25.03 o 
  -2  12   9      164.91      166.35     15.33 o 
  -1  12   9      684.55      740.48     25.78 o 
   0  12   9      121.59       93.32      7.87 o 
   1  12   9      100.95       82.95      8.27 o 
   2  12   9      474.75      474.20     11.76 o 
   3  12   9      443.74      508.23     14.10 o 
   4  12   9       75.23       78.63      8.20 o 
   5  12   9      154.55      143.36     29.61 o 
   6  12   9      123.41      131.30     15.56 o 
  -5  13   9      269.90      262.65     10.26 o 
  -4  13   9      610.89      557.74     15.54 o 
  -3  13   9       41.22       47.09      7.76 o 
  -2  13   9        1.42        7.59      7.44 o 
  -1  13   9       42.50       78.11     19.69 o 
   0  13   9      125.60      114.53     32.69 o 
   1  13   9      153.82      175.34     24.65 o 
   2  13   9      245.16      277.47     35.25 o 
   3  13   9        0.31       16.17     12.03 o 
   4  13   9       38.37       50.50     17.59 o 
   5  13   9       66.98       77.59     30.66 o 
  -3  14   9       59.12       55.26     10.90 o 
  -2  14   9      129.48      103.28     14.81 o 
  -1  14   9       11.10        9.19     20.74 o 
   0  14   9       30.41       33.72     13.08 o 
   1  14   9        2.32        7.52     21.19 o 
   2  14   9       39.00       27.99      7.40 o 
   3  14   9        1.23       11.49     29.01 o 
 -10   0  10      147.43      163.24     18.49 o 
  -9   0  10      558.83      542.35     24.65 o 
  -8   0  10       20.69       32.62     16.08 o 
  -7   0  10      137.80      131.68     13.38 o 
  -6   0  10      848.61      789.47     20.44 o 
  -5   0  10      600.30      598.11     18.79 o 
  -4   0  10      500.83      544.60     13.08 o 
  -3   0  10      352.19      339.12     12.03 o 
  -2   0  10     2427.70     2584.86     40.29 o 
  -1   0  10     1014.32     1051.32     21.95 o 
   0   0  10      789.47      835.01     18.94 o 
   1   0  10      355.79      398.34     12.48 o 
   2   0  10       30.74       17.89      5.56 o 
   3   0  10      645.88      642.16     13.08 o 
   4   0  10     1376.16     1391.19     25.25 o 
   5   0  10     3038.96     2949.83     41.79 o 
   6   0  10      424.65      417.73     15.93 o 
   7   0  10        7.10        0.90      9.92 o 
   8   0  10      382.76      369.93     18.64 o 
   9   0  10      486.51      478.01     19.84 o 
  10   0  10      169.52      181.88     15.48 o 
 -10   1  10      282.49      275.29     22.25 o 
  -9   1  10       42.53       48.43     11.65 o 
  -8   1  10        2.82       -6.39      8.71 o 
  -7   1  10      429.99      400.04     32.17 o 
  -6   1  10      605.36      623.82     12.81 o 
  -5   1  10       24.83       32.14      5.99 o 
  -4   1  10      147.20      136.07      5.54 o 
  -3   1  10     1797.88     1831.99     34.72 o 
  -2   1  10      713.09      676.63     11.47 o 
  -1   1  10      584.06      585.11     12.63 o 
   0   1  10       91.67       98.54      8.42 o 
   1   1  10     1079.58     1069.69     40.51 o 
   2   1  10      588.69      599.93     24.80 o 
   3   1  10        8.17       26.71     10.07 o 
   4   1  10      136.73      137.94     16.61 o 
   5   1  10       38.29       43.29      5.63 o 
   6   1  10      963.50      841.02     14.77 o 
   7   1  10       64.60       70.35      9.47 o 
   8   1  10       20.59       -0.78     18.64 o 
   9   1  10      204.94      241.39     16.31 o 
  10   1  10       12.62       10.36      9.23 o 
 -10   2  10      304.06      320.21     20.29 o 
  -9   2  10       52.72       72.25     36.30 o 
  -8   2  10        7.15       37.71      8.09 o 
  -7   2  10     1048.67     1016.05     48.93 o 
  -6   2  10      818.10      879.77     16.67 o 
  -5   2  10      655.13      637.51     22.25 o 
  -4   2  10       85.25      101.51      5.50 o 
  -3   2  10      401.08      409.58     10.07 o 
  -2   2  10     1562.52     1565.50     23.15 o 
  -1   2  10      292.70      282.17      6.43 o 
   0   2  10       29.74       30.58      4.21 o 
   1   2  10      123.02      130.91      5.20 o 
   2   2  10      619.09      609.62     15.03 o 
   3   2  10        2.01        2.01     14.96 o 
   4   2  10        4.84        0.29     12.70 o 
   5   2  10        5.27       17.85      5.17 o 
   6   2  10        6.28        8.04      6.09 o 
   7   2  10      198.64      180.71     13.15 o 
   8   2  10        4.63       10.47      9.39 o 
   9   2  10       36.19       10.94     20.22 o 
  10   2  10      262.01      221.12     40.06 o 
 -10   3  10       21.10       35.31     14.05 o 
  -9   3  10       51.44       76.05     10.00 o 
  -8   3  10      134.62      104.45     19.77 o 
  -7   3  10       22.90       25.46     13.45 o 
  -6   3  10       17.51       33.56     15.41 o 
  -5   3  10      348.59      320.91      7.51 o 
  -4   3  10       48.94       45.77      4.17 o 
  -3   3  10     1569.58     1577.82     20.07 o 
  -2   3  10       10.93       18.35      4.09 o 
  -1   3  10       33.70       47.68     13.15 o 
   0   3  10       87.45       77.90      4.48 o 
   1   3  10     1047.40      970.73     20.74 o 
   2   3  10      177.94      164.09      6.35 o 
   3   3  10       15.48       15.46      8.04 o 
   4   3  10       43.26       65.69     22.47 o 
   5   3  10      391.32      356.59     25.03 o 
   6   3  10      214.90      214.94      8.61 o 
   7   3  10      132.74       99.82      9.02 o 
   8   3  10      124.09      129.82     17.81 o 
   9   3  10       11.32       33.26      8.62 o 
  10   3  10       38.53       39.80      8.53 o 
 -10   4  10       24.54       46.48     10.60 o 
  -9   4  10       16.96       35.49     10.06 o 
  -8   4  10       46.26       38.71     11.88 o 
  -7   4  10        3.58       26.87      7.89 o 
  -6   4  10      547.20      599.15     14.05 o 
  -5   4  10      464.24      439.26      8.92 o 
  -4   4  10      597.61      565.57     18.04 o 
  -3   4  10        3.46       23.69     14.36 o 
  -2   4  10       31.40       47.53      4.02 o 
  -1   4  10     2963.13     2969.96     76.21 o 
   0   4  10      297.74      297.72      6.35 o 
   1   4  10      400.38      389.91     23.60 o 
   2   4  10      484.60      523.66     10.45 o 
   3   4  10      150.85      168.75      6.99 o 
   4   4  10      459.00      483.55     20.89 o 
   5   4  10      111.51      100.68     15.71 o 
   6   4  10        6.23       27.13      7.44 o 
   7   4  10        0.48       -0.89      6.84 o 
   8   4  10       32.90       27.55      9.70 o 
   9   4  10       41.93       27.48     20.44 o 
  10   4  10       21.68       30.66      9.46 o 
 -10   5  10       24.57       70.02     12.33 o 
  -9   5  10      403.06      410.67     39.76 o 
  -8   5  10        9.11       15.47     22.85 o 
  -7   5  10        0.18       16.28      9.70 o 
  -6   5  10        4.80        2.19     10.00 o 
  -5   5  10       29.44       56.25     13.15 o 
  -4   5  10        1.10       11.63      5.64 o 
  -3   5  10       67.94       59.25      7.67 o 
  -2   5  10      525.50      535.37     16.53 o 
  -1   5  10        0.05        5.14      9.09 o 
   0   5  10        0.88       -6.61      6.61 o 
   1   5  10     1201.93     1119.41     29.24 o 
   2   5  10      878.89      801.94     42.77 o 
   3   5  10     1005.34      997.74     14.71 o 
   4   5  10        0.51       -5.01      5.01 o 
   5   5  10      307.89      266.83     22.70 o 
   6   5  10      128.44      133.54      9.32 o 
   7   5  10        5.98       25.36     24.50 o 
   8   5  10       27.16       28.12      8.41 o 
   9   5  10        8.42        4.17      7.15 o 
  -9   6  10        1.15       33.17      8.88 o 
  -8   6  10        0.13       -3.59      8.01 o 
  -7   6  10        8.76        7.69     11.57 o 
  -6   6  10      119.02       98.81      7.44 o 
  -5   6  10        4.61        5.02      8.87 o 
  -4   6  10       18.05       28.61      4.31 o 
  -3   6  10       73.60       66.16     10.52 o 
  -2   6  10       10.83        3.14      7.29 o 
  -1   6  10      118.85      146.28      9.92 o 
   0   6  10      862.70      871.42     11.18 o 
   1   6  10      189.48      179.73      7.97 o 
   2   6  10      886.14      856.03     35.63 o 
   3   6  10      736.50      772.33     35.78 o 
   4   6  10      698.16      767.08     12.57 o 
   5   6  10     1035.76      984.60     16.35 o 
   6   6  10      183.64      163.22      9.45 o 
   7   6  10        8.54       27.81     14.05 o 
   8   6  10       40.95       45.87      8.73 o 
   9   6  10      154.51      140.97     10.57 o 
  -9   7  10        7.90       18.17     18.64 o 
  -8   7  10        0.09       15.78      9.09 o 
  -7   7  10       43.46       57.66      8.34 o 
  -6   7  10      174.59      166.22     16.08 o 
  -5   7  10        1.04       -1.53      9.02 o 
  -4   7  10       66.63       68.60      7.59 o 
  -3   7  10      377.96      374.82     14.96 o 
  -2   7  10      953.78      929.84     11.89 o 
  -1   7  10     1289.17     1304.22     15.96 o 
   0   7  10      181.45      192.84      5.84 o 
   1   7  10      305.59      298.54      7.86 o 
   2   7  10      751.69      719.78     11.85 o 
   3   7  10      584.96      529.72     32.99 o 
   4   7  10        0.85       -2.70      5.36 o 
   5   7  10        7.34       14.28     20.07 o 
   6   7  10       69.31       76.91      8.26 o 
   7   7  10      232.31      222.40     14.66 o 
   8   7  10      329.72      334.40     20.22 o 
   9   7  10      183.50      138.78     29.54 o 
  -8   8  10      174.12      141.97     15.33 o 
  -7   8  10      193.35      189.54      8.60 o 
  -6   8  10        0.68       11.02     11.35 o 
  -5   8  10       70.69       63.44     18.64 o 
  -4   8  10      661.79      621.66     10.61 o 
  -3   8  10      150.39      160.11     19.09 o 
  -2   8  10      173.43      187.10      6.09 o 
  -1   8  10      540.10      523.97     10.04 o 
   0   8  10       59.84       57.87      5.35 o 
   1   8  10       98.52       84.18      5.86 o 
   2   8  10        0.53        3.30      5.27 o 
   3   8  10       16.64        1.76      7.67 o 
   4   8  10       90.53       97.95     11.42 o 
   5   8  10      141.86      115.65      8.50 o 
   6   8  10      115.28      150.36     28.33 o 
   7   8  10       50.71       83.10     30.74 o 
   8   8  10       42.63       53.41     10.82 o 
  -8   9  10      257.91      277.02     38.71 o 
  -7   9  10       55.59       73.69     19.92 o 
  -6   9  10      209.69      237.33     10.60 o 
  -5   9  10      790.95      780.80     14.57 o 
  -4   9  10      500.10      538.67     42.92 o 
  -3   9  10      158.85      155.16      9.55 o 
  -2   9  10       57.63       51.12      5.37 o 
  -1   9  10      243.96      225.36      7.59 o 
   0   9  10       32.36       68.29     22.70 o 
   1   9  10       11.21       14.38      9.24 o 
   2   9  10        0.32        4.62     14.43 o 
   3   9  10       89.86      113.88      7.71 o 
   4   9  10      153.60      147.66     10.97 o 
   5   9  10       45.62       30.65     21.19 o 
   6   9  10      212.11      221.46     20.74 o 
   7   9  10      403.75      383.93     13.68 o 
  -7  10  10       71.28       42.76      8.33 o 
  -6  10  10        5.72        0.64      6.93 o 
  -5  10  10       78.55       42.88      7.06 o 
  -4  10  10      322.27      300.73     30.97 o 
  -3  10  10       48.41       52.37      6.91 o 
  -2  10  10      238.43      254.55     18.26 o 
  -1  10  10       35.92       43.84      6.85 o 
   0  10  10        0.03       -4.85     18.11 o 
   1  10  10       40.42       26.61      6.44 o 
   2  10  10       21.56       42.57      6.27 o 
   3  10  10       13.73        1.36      7.59 o 
   4  10  10       39.78       61.64     26.08 o 
   5  10  10       45.29       47.92     22.62 o 
   6  10  10        2.53        5.02     31.87 o 
   7  10  10       89.29       78.63      9.05 o 
  -6  11  10       71.22       91.21      7.44 o 
  -5  11  10        6.71       16.94      8.08 o 
  -4  11  10      366.59      385.55     19.02 o 
  -3  11  10      150.33      146.40     12.25 o 
  -2  11  10        1.60       -0.21     14.73 o 
  -1  11  10        0.36       -5.49      6.86 o 
   0  11  10       95.81      105.19     19.39 o 
   1  11  10       57.75       56.98     12.93 o 
   2  11  10      760.15      785.11     64.56 o 
   3  11  10      423.87      422.58     27.36 o 
   4  11  10      175.86      154.64      8.88 o 
   5  11  10       17.01       33.83      8.87 o 
   6  11  10      840.44      885.73     20.39 o 
  -5  12  10      225.18      188.36     28.26 o 
  -4  12  10       59.68       55.46     26.46 o 
  -3  12  10      251.18      227.09     14.28 o 
  -2  12  10      180.95      226.61     13.23 o 
  -1  12  10      338.05      337.23     26.38 o 
   0  12  10       33.81       54.82      7.01 o 
   1  12  10       28.64       16.27      7.37 o 
   2  12  10       43.03       45.98     23.37 o 
   3  12  10      222.32      236.47     22.77 o 
   4  12  10       18.84       24.72      7.01 o 
   5  12  10      109.08      130.37      8.77 o 
  -3  13  10      150.21      176.61      9.62 o 
  -2  13  10      412.07      371.02     12.10 o 
  -1  13  10       19.60       18.71      8.12 o 
   0  13  10       19.92       63.07     14.96 o 
   1  13  10      403.53      399.29     11.09 o 
   2  13  10      193.13      203.06      9.63 o 
   3  13  10        0.55       26.73     12.40 o 
 -10   1  11       88.64       69.17     27.66 o 
  -9   1  11      202.79      188.74     15.18 o 
  -8   1  11      657.16      627.81     63.43 o 
  -7   1  11      550.00      488.64     16.84 o 
  -6   1  11        2.32        8.48      7.48 o 
  -5   1  11      174.31      162.66     25.18 o 
  -4   1  11     1035.67      969.49     38.63 o 
  -3   1  11     1476.90     1426.97     31.42 o 
  -2   1  11     1250.41     1219.28     34.65 o 
  -1   1  11       12.73       26.74      6.84 o 
   0   1  11      457.13      396.89      8.41 o 
   1   1  11      268.01      295.19     18.94 o 
   2   1  11      860.37      828.30     42.61 o 
   3   1  11       39.45       42.19      8.49 o 
   4   1  11      207.36      219.71     19.92 o 
   5   1  11       38.79       73.90      8.47 o 
   6   1  11       17.28       21.82      7.89 o 
   7   1  11       99.21       83.92      8.23 o 
   8   1  11      210.70      182.32     11.65 o 
   9   1  11      155.77      126.83     21.12 o 
  -9   2  11      125.20       90.00      9.56 o 
  -8   2  11       81.70       46.37     10.14 o 
  -7   2  11       66.86       58.84     16.61 o 
  -6   2  11      796.18      750.79     59.30 o 
  -5   2  11      618.54      561.92     12.32 o 
  -4   2  11     2269.92     2359.23     35.70 o 
  -3   2  11       13.26        4.43      4.47 o 
  -2   2  11      940.49      929.07     13.37 o 
  -1   2  11     2992.28     3004.13     33.00 o 
   0   2  11     1063.49     1026.46     29.31 o 
   1   2  11        6.98        7.87     12.48 o 
   2   2  11     1429.47     1363.77     19.50 o 
   3   2  11     3451.81     3415.81     65.24 o 
   4   2  11      651.22      595.55     47.43 o 
   5   2  11       20.20       14.52     11.65 o 
   6   2  11      134.30      137.43      9.50 o 
   7   2  11      141.27      119.33      8.76 o 
   8   2  11       49.59       86.26     22.92 o 
   9   2  11        9.75        3.58     12.78 o 
  -9   3  11      200.93      217.27     32.32 o 
  -8   3  11      469.81      517.23     15.79 o 
  -7   3  11        0.47        1.30     10.15 o 
  -6   3  11       49.44       82.73      7.71 o 
  -5   3  11        2.98        2.07      5.59 o 
  -4   3  11      130.39      141.92      5.71 o 
  -3   3  11      789.84      768.76     11.44 o 
  -2   3  11        0.10        5.74      4.12 o 
  -1   3  11        8.21       13.57     10.45 o 
   0   3  11     1221.47     1160.12     16.57 o 
   1   3  11      370.88      349.32     30.14 o 
   2   3  11        5.61       23.27      7.14 o 
   3   3  11      263.62      291.03     28.41 o 
   4   3  11      671.44      673.41     44.87 o 
   5   3  11      234.58      212.80     12.70 o 
   6   3  11        1.16       -5.12      7.07 o 
   7   3  11       69.02       85.90     16.69 o 
   8   3  11      377.41      318.27     26.46 o 
   9   3  11      338.34      339.86     12.81 o 
  -9   4  11      188.13      212.42     10.87 o 
  -8   4  11       13.38       15.20      8.80 o 
  -7   4  11       15.25       16.37      7.43 o 
  -6   4  11       24.93       36.97      7.75 o 
  -5   4  11      400.78      421.74     15.56 o 
  -4   4  11       27.51       19.90      4.96 o 
  -3   4  11      118.16      121.42      5.64 o 
  -2   4  11       72.62       47.89      6.24 o 
  -1   4  11      613.44      588.86     10.01 o 
   0   4  11       72.09       76.38      4.86 o 
   1   4  11      118.45      116.57      6.29 o 
   2   4  11        5.96       10.04      6.11 o 
   3   4  11      186.74      172.89      8.19 o 
   4   4  11      471.81      458.25     11.01 o 
   5   4  11        1.73       14.71      7.36 o 
   6   4  11       73.09      100.94      7.03 o 
   7   4  11      115.78      137.69      9.73 o 
   8   4  11      753.06      844.20     34.95 o 
   9   4  11        0.25       12.10      9.03 o 
  -9   5  11       48.25       39.20     26.98 o 
  -8   5  11      144.52      159.71     19.69 o 
  -7   5  11      841.53      861.39     93.35 o 
  -6   5  11      109.06      126.04      8.45 o 
  -5   5  11        2.78       -5.41      5.41 o 
  -4   5  11      199.56      197.55     30.89 o 
  -3   5  11     1804.31     1814.01     19.70 o 
  -2   5  11       46.99       41.40      8.72 o 
  -1   5  11      596.44      567.73     10.90 o 
   0   5  11      232.84      235.50      7.58 o 
   1   5  11     1117.73     1099.46     28.03 o 
   2   5  11        6.69       -3.82      5.71 o 
   3   5  11      830.71      760.54     30.14 o 
   4   5  11        0.27       16.45     11.65 o 
   5   5  11      177.08      174.81     25.48 o 
   6   5  11       87.13      122.83      8.77 o 
   7   5  11      113.71      102.91     29.84 o 
   8   5  11        1.92       -4.67      8.90 o 
  -8   6  11      156.27      148.00     19.54 o 
  -7   6  11        1.85       13.78      7.08 o 
  -6   6  11      318.05      332.46     14.88 o 
  -5   6  11      782.47      819.58     15.06 o 
  -4   6  11      332.86      325.15     15.63 o 
  -3   6  11       59.28       74.17      8.94 o 
  -2   6  11      333.05      319.73      7.01 o 
  -1   6  11       33.82       41.33     11.20 o 
   0   6  11     3065.00     3013.46     54.64 o 
   1   6  11        2.75       13.90      5.54 o 
   2   6  11      804.94      842.96     13.90 o 
   3   6  11       55.16       47.10      6.44 o 
   4   6  11      307.41      297.53     10.08 o 
   5   6  11      323.80      346.38     10.46 o 
   6   6  11       17.63        1.71      8.77 o 
   7   6  11       12.87        5.57      7.51 o 
   8   6  11       44.26       81.04     27.58 o 
  -8   7  11       47.98       78.39     11.42 o 
  -7   7  11       83.75       87.98     16.69 o 
  -6   7  11       19.71       18.28      6.51 o 
  -5   7  11        0.89       18.01      5.87 o 
  -4   7  11       57.35       57.25     20.89 o 
  -3   7  11      151.49      159.31      6.14 o 
  -2   7  11      345.85      321.42     13.90 o 
  -1   7  11        0.01        6.28      4.94 o 
   0   7  11      141.48      162.25     18.86 o 
   1   7  11       16.24       31.79      5.88 o 
   2   7  11      135.86      138.35      7.44 o 
   3   7  11       40.49       38.59      6.46 o 
   4   7  11       17.80       13.50      7.38 o 
   5   7  11      134.34      154.35      8.67 o 
   6   7  11       78.61       83.89      9.23 o 
   7   7  11        1.86        0.16      8.20 o 
   8   7  11       67.48       65.00     16.76 o 
  -7   8  11       15.42        6.13      7.73 o 
  -6   8  11      130.79      151.79      8.45 o 
  -5   8  11       48.31       51.17      5.84 o 
  -4   8  11      170.74      149.58      8.94 o 
  -3   8  11        7.02        1.87      4.73 o 
  -2   8  11      222.02      211.33      7.48 o 
  -1   8  11      259.27      250.66      8.71 o 
   0   8  11       66.84       99.43     12.78 o 
   1   8  11      786.34      804.11     14.11 o 
   2   8  11        6.18       19.43     16.53 o 
   3   8  11        6.70        0.03     19.02 o 
   4   8  11      529.21      537.71     17.66 o 
   5   8  11      503.11      516.27     13.51 o 
   6   8  11      493.90      514.46     15.15 o 
   7   8  11       24.28       22.66     11.95 o 
  -7   9  11        1.36        2.47      8.28 o 
  -6   9  11       31.51       44.82     25.85 o 
  -5   9  11      192.92      196.19     18.56 o 
  -4   9  11      822.47      798.61     15.09 o 
  -3   9  11       29.85       36.30      6.14 o 
  -2   9  11        6.06       28.12      7.67 o 
  -1   9  11      278.86      264.57     18.79 o 
   0   9  11      128.25      108.72     22.55 o 
   1   9  11        0.02       -6.95      6.95 o 
   2   9  11       64.39       67.41      6.70 o 
   3   9  11      104.04      101.83     13.00 o 
   4   9  11       25.32       29.99      7.69 o 
   5   9  11        2.50        9.61      9.47 o 
   6   9  11        0.00       -3.27      8.38 o 
  -6  10  11      101.55       75.15     26.16 o 
  -5  10  11        2.39        7.00      6.99 o 
  -4  10  11      453.63      446.16     30.21 o 
  -3  10  11      205.54      220.91     10.11 o 
  -2  10  11       11.81       32.08      8.34 o 
  -1  10  11      140.52      217.91     49.98 o 
   0  10  11      529.35      528.48     64.26 o 
   1  10  11      249.63      258.61     10.42 o 
   2  10  11      283.82      254.83      8.84 o 
   3  10  11       67.52       61.33     18.71 o 
   4  10  11       43.37       25.22      8.82 o 
   5  10  11      277.85      290.73     13.49 o 
   6  10  11      651.32      609.97     25.55 o 
  -5  11  11        4.47        1.67     13.83 o 
  -4  11  11       42.56       33.09      9.20 o 
  -3  11  11      192.88      164.33     11.12 o 
  -2  11  11       45.63       62.27      8.06 o 
  -1  11  11       54.09       65.32      8.69 o 
   0  11  11        0.98        8.30      8.14 o 
   1  11  11       15.95        1.41     26.38 o 
   2  11  11       64.83       44.69      8.80 o 
   3  11  11        2.63       23.77      7.68 o 
   4  11  11      147.29      143.21      9.19 o 
   5  11  11       15.76       45.59     16.01 o 
  -3  12  11        0.02       28.21     12.85 o 
  -2  12  11      186.04      171.37     10.92 o 
  -1  12  11      234.18      230.01     11.58 o 
   0  12  11      333.94      365.51     23.60 o 
   1  12  11      181.78      189.56     28.79 o 
   2  12  11       46.00       69.34     33.14 o 
   3  12  11      124.91      164.16     11.29 o 
  -9   0  12       12.26        0.15     14.43 o 
  -8   0  12       58.29       57.27     12.78 o 
  -7   0  12      207.80      238.10     15.48 o 
  -6   0  12      407.33      446.44     18.79 o 
  -5   0  12      160.15      162.94     11.88 o 
  -4   0  12      264.43      253.13     12.18 o 
  -3   0  12      251.53      219.46     10.22 o 
  -2   0  12      859.65      820.43     18.94 o 
  -1   0  12        0.39        6.46      7.22 o 
   0   0  12      484.84      432.46     15.33 o 
   1   0  12      452.16      491.24     16.69 o 
   2   0  12      656.03      577.07     24.80 o 
   3   0  12      272.67      347.83     18.64 o 
   4   0  12       65.13       56.97     12.48 o 
   5   0  12       95.57       41.04     12.03 o 
   6   0  12      497.62      435.32     20.29 o 
   7   0  12      101.94      110.63     13.23 o 
   8   0  12      171.39      200.67     13.68 o 
  -9   1  12       13.22       35.13     11.72 o 
  -8   1  12        0.45       -0.92     10.35 o 
  -7   1  12      163.67      133.59     17.59 o 
  -6   1  12        7.46        3.96      9.24 o 
  -5   1  12        3.77        8.42      6.96 o 
  -4   1  12       12.38       14.52     11.57 o 
  -3   1  12       54.31       52.12     15.33 o 
  -2   1  12        1.54        8.99      6.76 o 
  -1   1  12        9.79       26.57      6.24 o 
   0   1  12       64.14       72.73      6.48 o 
   1   1  12       22.56       25.03     19.02 o 
   2   1  12       91.54      106.84     21.57 o 
   3   1  12      409.65      372.90     32.17 o 
   4   1  12       48.97       51.65     13.53 o 
   5   1  12      159.49      151.25      9.14 o 
   6   1  12      139.23      140.60      9.38 o 
   7   1  12       41.21       26.95     12.40 o 
   8   1  12        9.54       37.42      9.38 o 
  -9   2  12      114.56      128.22     11.74 o 
  -8   2  12       58.46       49.47      8.91 o 
  -7   2  12      242.41      240.67     12.18 o 
  -6   2  12        5.55       13.44     24.95 o 
  -5   2  12      585.96      518.91     12.91 o 
  -4   2  12       19.32       13.94      7.37 o 
  -3   2  12      100.30      109.27      5.77 o 
  -2   2  12        0.41       -1.16      7.29 o 
  -1   2  12      104.22      106.97      6.48 o 
   0   2  12       18.91       17.45      6.53 o 
   1   2  12      345.23      321.35     24.05 o 
   2   2  12      401.86      413.44      9.86 o 
   3   2  12      107.66      154.45     17.81 o 
   4   2  12       18.59        5.44      7.59 o 
   5   2  12      257.46      273.35     11.43 o 
   6   2  12      151.98      225.82     28.64 o 
   7   2  12      631.70      607.28     15.23 o 
   8   2  12       73.08      102.77     10.09 o 
  -8   3  12      459.93      464.83     38.71 o 
  -7   3  12      703.98      677.26     62.46 o 
  -6   3  12       66.03       70.13     15.93 o 
  -5   3  12      106.24      112.67      8.02 o 
  -4   3  12      809.62      829.99     25.70 o 
  -3   3  12      114.89      123.26      5.78 o 
  -2   3  12      239.48      237.04     33.37 o 
  -1   3  12       42.64       52.43     11.27 o 
   0   3  12      240.81      248.92     13.45 o 
   1   3  12       26.72       35.79      6.24 o 
   2   3  12        2.08        5.00     20.14 o 
   3   3  12        2.26       15.17      6.06 o 
   4   3  12       23.23       31.75      8.34 o 
   5   3  12       69.45       76.07     10.67 o 
   6   3  12      145.83      105.00     13.83 o 
   7   3  12       39.40       30.94     15.26 o 
   8   3  12        0.52        7.31      9.55 o 
  -8   4  12       42.29       72.98     22.40 o 
  -7   4  12      195.74      198.61     20.14 o 
  -6   4  12       22.68       45.86     22.77 o 
  -5   4  12        2.17       -3.15      6.68 o 
  -4   4  12      798.87      789.57     43.59 o 
  -3   4  12        9.42       10.92      4.55 o 
  -2   4  12        3.10        5.15     10.97 o 
  -1   4  12       30.75       28.26      6.31 o 
   0   4  12       56.26       63.26      6.53 o 
   1   4  12      189.31      181.81      8.11 o 
   2   4  12       56.56       63.29      6.16 o 
   3   4  12      283.44      304.79     41.71 o 
   4   4  12        1.98       -7.13      7.13 o 
   5   4  12      117.72      160.47     15.56 o 
   6   4  12      580.24      548.48     45.25 o 
   7   4  12      132.05      160.05      9.78 o 
   8   4  12      217.03      204.31     16.16 o 
  -8   5  12      220.45      208.28     11.18 o 
  -7   5  12      511.13      484.65     20.82 o 
  -6   5  12      462.19      428.04     25.55 o 
  -5   5  12       21.50       23.58      6.92 o 
  -4   5  12       41.74       61.08     14.20 o 
  -3   5  12     1117.34     1038.63     18.41 o 
  -2   5  12       43.13       32.91      4.81 o 
  -1   5  12      868.78      895.52     14.06 o 
   0   5  12       29.03       15.73      8.72 o 
   1   5  12       20.35       11.04      5.83 o 
   2   5  12        4.48       -3.77      6.17 o 
   3   5  12        2.42        3.08      6.64 o 
   4   5  12        3.43       12.83      7.75 o 
   5   5  12      172.44      194.30     11.05 o 
   6   5  12       11.83       13.26     14.96 o 
   7   5  12        3.96       -1.18      9.28 o 
  -7   6  12        4.92       44.18     24.50 o 
  -6   6  12       86.51       86.64      8.11 o 
  -5   6  12      183.48      162.50      7.64 o 
  -4   6  12        5.46        5.84      5.55 o 
  -3   6  12      244.80      205.51     13.00 o 
  -2   6  12       24.31       37.14      9.17 o 
  -1   6  12       69.60       70.85      5.96 o 
   0   6  12      117.19      106.97      9.02 o 
   1   6  12       29.10       16.67     12.10 o 
   2   6  12        9.40        2.87      8.04 o 
   3   6  12       15.02       36.10     18.71 o 
   4   6  12       80.91       76.47      7.59 o 
   5   6  12        3.17        1.10     21.72 o 
   6   6  12       36.05       34.06     11.27 o 
   7   6  12       18.35       14.64      9.05 o 
  -7   7  12       14.22       12.96     11.72 o 
  -6   7  12      190.06      233.68      9.22 o 
  -5   7  12      137.57      160.19     16.69 o 
  -4   7  12      115.44      134.80      9.39 o 
  -3   7  12      484.83      493.53     29.54 o 
  -2   7  12        0.98       10.52      8.27 o 
  -1   7  12      136.79      156.71     11.95 o 
   0   7  12      148.21      134.04      7.77 o 
   1   7  12       18.57       29.70     17.21 o 
   2   7  12        0.04        6.80      6.98 o 
   3   7  12       82.75       97.95     13.98 o 
   4   7  12      418.26      398.92     18.19 o 
   5   7  12      336.51      353.00     51.71 o 
   6   7  12       64.53       68.91      9.26 o 
   7   7  12       41.91       61.94     22.02 o 
  -6   8  12        7.47        9.55      8.52 o 
  -5   8  12      116.04      142.53     32.62 o 
  -4   8  12        4.59        2.77     19.62 o 
  -3   8  12      154.11      175.70     25.48 o 
  -2   8  12       25.10       23.30     13.75 o 
  -1   8  12       50.70       69.64      7.26 o 
   0   8  12        0.18        7.60      6.12 o 
   1   8  12      323.73      336.49     10.24 o 
   2   8  12      205.90      221.24      8.62 o 
   3   8  12        1.93       16.75      8.11 o 
   4   8  12      161.65      186.93     27.51 o 
   5   8  12      119.49      123.61     10.06 o 
   6   8  12       65.82       83.83     32.47 o 
  -5   9  12       82.83       84.10     19.47 o 
  -4   9  12       22.93       24.83      9.55 o 
  -3   9  12       72.29       88.21     12.48 o 
  -2   9  12     1099.79     1106.04     46.82 o 
  -1   9  12      244.08      230.00      9.52 o 
   0   9  12      756.98      742.81     32.39 o 
   1   9  12        8.13       11.54      7.67 o 
   2   9  12      432.68      452.26     12.13 o 
   3   9  12      618.01      623.08     18.79 o 
   4   9  12      916.63      904.08     33.75 o 
   5   9  12      213.54      188.50     11.02 o 
  -4  10  12       14.69       25.32     12.55 o 
  -3  10  12        7.35       15.13      8.04 o 
  -2  10  12        0.05        6.29     15.86 o 
  -1  10  12        1.78       -1.36     12.85 o 
   0  10  12       87.70       86.08     13.75 o 
   1  10  12       91.42      112.35      9.09 o 
   2  10  12       32.78       15.25      7.59 o 
   3  10  12       53.73       79.06     19.99 o 
   4  10  12       65.63       46.56      9.85 o 
  -3  11  12      188.17      171.96     10.82 o 
  -2  11  12      591.75      550.73     25.48 o 
  -1  11  12      854.95      853.10     24.65 o 
   0  11  12      211.14      188.08      9.91 o 
   1  11  12       12.77       19.53      8.36 o 
   2  11  12      139.59      131.96     13.45 o 
   3  11  12      444.92      438.22     18.79 o 
  -8   1  13       31.68       26.92      9.34 o 
  -7   1  13       79.50      106.06     15.78 o 
  -6   1  13     1269.75     1280.37     29.31 o 
  -5   1  13      354.09      358.64     42.61 o 
  -4   1  13      428.51      398.25     36.98 o 
  -3   1  13        1.10       -3.99      5.20 o 
  -2   1  13      148.27      189.29      9.05 o 
  -1   1  13      818.18      772.13     20.29 o 
   0   1  13     1071.01     1057.49     20.66 o 
   1   1  13      151.18      160.92     28.18 o 
   2   1  13       21.31       28.55     24.80 o 
   3   1  13      240.32      250.69     40.74 o 
   4   1  13      698.08      663.03     47.43 o 
   5   1  13      195.15      249.10     14.20 o 
   6   1  13      327.54      373.15     43.67 o 
   7   1  13        8.72        4.58     18.94 o 
  -7   2  13       93.63      100.96     38.11 o 
  -6   2  13      132.98      138.62     18.26 o 
  -5   2  13      218.54      182.28      9.11 o 
  -4   2  13       27.31       45.63     28.26 o 
  -3   2  13      297.37      325.60     10.52 o 
  -2   2  13        0.99        6.71      5.86 o 
  -1   2  13       54.61       60.30     17.21 o 
   0   2  13      453.89      487.33     28.86 o 
   1   2  13       16.52       45.19     11.27 o 
   2   2  13      318.37      310.60     12.16 o 
   3   2  13      244.41      250.17     10.57 o 
   4   2  13       34.00       34.95      8.24 o 
   5   2  13       13.43       30.03     14.20 o 
   6   2  13      145.24      142.65     20.59 o 
   7   2  13        0.10       -3.61     15.71 o 
  -7   3  13       84.54      100.70     16.16 o 
  -6   3  13      648.76      655.94     15.10 o 
  -5   3  13        2.13       15.19     12.03 o 
  -4   3  13      175.89      172.90      7.85 o 
  -3   3  13       18.56        8.03      5.41 o 
  -2   3  13       14.76        9.35      5.48 o 
  -1   3  13       13.17       17.83      6.12 o 
   0   3  13       25.37       40.16     27.06 o 
   1   3  13      164.58      168.12     11.72 o 
   2   3  13      230.93      219.65      9.46 o 
   3   3  13       23.49       38.68     13.98 o 
   4   3  13      130.85      156.79     13.38 o 
   5   3  13      281.10      274.46     44.49 o 
   6   3  13      414.95      360.04     21.35 o 
   7   3  13        1.90        5.26      7.54 o 
  -7   4  13      109.25      111.57     10.78 o 
  -6   4  13      472.29      476.79     43.59 o 
  -5   4  13        0.02       11.72     13.83 o 
  -4   4  13       33.64       41.94      6.98 o 
  -3   4  13      717.46      631.21     32.84 o 
  -2   4  13        0.41       -6.77     18.41 o 
  -1   4  13       66.92       69.52     17.74 o 
   0   4  13      159.60      148.88      8.02 o 
   1   4  13      180.20      150.95     20.89 o 
   2   4  13       16.02       29.46     18.11 o 
   3   4  13      121.58      143.27     17.14 o 
   4   4  13       19.80       16.16      8.55 o 
   5   4  13      169.60      169.77     31.94 o 
   6   4  13       20.54       21.73      9.46 o 
   7   4  13      162.17      190.86     29.61 o 
  -7   5  13       25.70       10.58      7.53 o 
  -6   5  13      427.07      394.96     54.79 o 
  -5   5  13      316.04      316.50     10.26 o 
  -4   5  13      161.03      175.81     19.54 o 
  -3   5  13        1.05       -2.34     10.90 o 
  -2   5  13      488.99      453.74      9.44 o 
  -1   5  13       79.09       95.49      6.71 o 
   0   5  13      652.14      672.26     13.85 o 
   1   5  13      131.62      152.60     14.13 o 
   2   5  13      128.64      140.33     11.72 o 
   3   5  13       83.64       84.04     15.56 o 
   4   5  13      131.52      112.01     15.33 o 
   5   5  13      575.21      587.85     15.63 o 
   6   5  13       10.16       10.17     23.52 o 
  -6   6  13        6.30      -13.54     15.33 o 
  -5   6  13       12.17       16.82      6.69 o 
  -4   6  13      152.07      176.59      7.47 o 
  -3   6  13      904.28      847.13     15.12 o 
  -2   6  13       37.80       55.90      6.12 o 
  -1   6  13       63.56       74.60      6.61 o 
   0   6  13        1.11       13.94      6.23 o 
   1   6  13      210.47      206.78      9.19 o 
   2   6  13      355.86      377.38     29.99 o 
   3   6  13       58.95       57.19      9.47 o 
   4   6  13      301.96      303.19     11.11 o 
   5   6  13      284.91      303.21     32.32 o 
   6   6  13      258.95      211.96     29.39 o 
  -6   7  13      108.83      103.03     11.06 o 
  -5   7  13       40.79       55.65     10.07 o 
  -4   7  13       37.61       45.73     16.61 o 
  -3   7  13        0.24       -1.68      6.92 o 
  -2   7  13      109.23      109.92      7.19 o 
  -1   7  13      314.45      261.65      9.63 o 
   0   7  13        2.89        6.70     10.07 o 
   1   7  13      144.95      173.87      9.32 o 
   2   7  13        3.04        6.08      7.51 o 
   3   7  13       69.54       89.10      8.74 o 
   4   7  13       10.68       -1.02      7.27 o 
   5   7  13        0.63       20.47      8.49 o 
  -5   8  13        0.39       12.38      8.94 o 
  -4   8  13      528.18      526.82     14.35 o 
  -3   8  13      181.97      194.46     31.94 o 
  -2   8  13      404.88      426.34     33.07 o 
  -1   8  13        0.19       16.58      6.72 o 
   0   8  13       27.93       58.49     11.95 o 
   1   8  13      348.72      317.98     17.06 o 
   2   8  13      638.39      589.56     13.98 o 
   3   8  13      563.96      536.33     19.47 o 
   4   8  13      185.67      189.30     24.13 o 
  -4   9  13        9.11       23.31      8.63 o 
  -3   9  13        5.49        3.79      7.56 o 
  -2   9  13       29.88       40.52      7.86 o 
  -1   9  13       76.70      103.92     26.31 o 
   0   9  13        9.90       30.66     16.76 o 
   1   9  13        5.48       19.72      7.75 o 
   2   9  13       30.98       21.00      6.93 o 
   3   9  13       42.29       38.25      8.79 o 
  -2  10  13      258.69      251.45     24.05 o 
  -1  10  13       42.31       61.55     39.38 o 
   0  10  13       64.80       59.77     16.01 o 
   1  10  13      120.44      107.89     16.99 o 
  -6   0  14      106.72      126.87     15.18 o 
  -5   0  14        2.60       -1.05     10.67 o 
  -4   0  14       18.28       -7.82      9.92 o 
  -3   0  14      128.76       98.16     12.63 o 
  -2   0  14       97.88      118.15     10.82 o 
  -1   0  14      172.18      229.99     13.23 o 
   0   0  14      609.40      656.44     25.25 o 
   1   0  14      462.81      471.55     22.55 o 
   2   0  14       67.52      101.31     16.38 o 
   3   0  14     1508.01     1509.79     42.09 o 
   4   0  14      362.37      354.15     16.99 o 
   5   0  14       11.39       42.24     13.68 o 
   6   0  14       71.96       62.08     14.13 o 
  -6   1  14      397.78      473.62     43.52 o 
  -5   1  14       37.29       50.35     13.00 o 
  -4   1  14       29.08       39.46     17.06 o 
  -3   1  14       54.87       71.00      8.50 o 
  -2   1  14        9.53       13.41      7.01 o 
  -1   1  14       79.88       84.66      7.97 o 
   0   1  14       11.95       15.45      7.86 o 
   1   1  14        1.46       15.08     10.67 o 
   2   1  14       99.67       83.99      9.14 o 
   3   1  14      492.50      469.10     15.77 o 
   4   1  14        0.68       21.52      9.03 o 
   5   1  14       19.80       27.52     18.94 o 
   6   1  14       16.37       24.35      9.22 o 
  -6   2  14      253.89      232.34     41.94 o 
  -5   2  14        1.56       21.23     19.99 o 
  -4   2  14       30.44       29.78      7.90 o 
  -3   2  14      216.08      218.99     16.08 o 
  -2   2  14      610.23      612.07     13.29 o 
  -1   2  14      463.87      480.67     13.63 o 
   0   2  14       14.17       -6.89     32.32 o 
   1   2  14        8.47       19.35      9.77 o 
   2   2  14      470.31      510.08     21.80 o 
   3   2  14      340.78      323.17     19.99 o 
   4   2  14      309.87      315.44     34.57 o 
   5   2  14        0.06       16.50      8.27 o 
   6   2  14       28.13       41.20     23.30 o 
  -6   3  14       18.42        3.79      8.42 o 
  -5   3  14      113.45      121.23      8.63 o 
  -4   3  14       68.28       71.66     22.92 o 
  -3   3  14       11.57       21.01     12.78 o 
  -2   3  14      119.52      151.27      7.92 o 
  -1   3  14        2.66       -4.87      7.29 o 
   0   3  14        4.76       12.51     12.25 o 
   1   3  14      240.99      206.43     10.04 o 
   2   3  14      238.40      210.08     19.99 o 
   3   3  14      161.56      179.51     11.05 o 
   4   3  14        3.42       22.32      8.98 o 
   5   3  14      136.96      128.35     13.15 o 
   6   3  14        7.11       26.32      9.53 o 
  -6   4  14       57.83       29.07      7.57 o 
  -5   4  14        4.81       16.26      6.85 o 
  -4   4  14        6.56        7.70      7.31 o 
  -3   4  14      878.97      852.01     37.80 o 
  -2   4  14      392.07      366.95     20.97 o 
  -1   4  14      169.33      148.44     18.34 o 
   0   4  14        2.25       15.91      7.70 o 
   1   4  14      135.93      159.69      9.46 o 
   2   4  14       93.83       73.75     10.16 o 
   3   4  14      131.14      121.47     25.03 o 
   4   4  14        0.23       -1.23     18.94 o 
   5   4  14      210.06      208.48     12.21 o 
  -5   5  14        0.05        9.26     10.22 o 
  -4   5  14      648.15      665.82     40.29 o 
  -3   5  14      282.40      333.66     19.02 o 
  -2   5  14       24.34       31.59      6.27 o 
  -1   5  14       73.00       84.23      7.54 o 
   0   5  14      267.94      267.85     10.62 o 
   1   5  14      372.11      383.72     20.37 o 
   2   5  14        0.14       -1.40      7.75 o 
   3   5  14        7.78       19.44     10.00 o 
   4   5  14      147.88      157.83     18.41 o 
   5   5  14      159.28      127.03      9.73 o 
  -4   6  14       62.39       82.85     13.23 o 
  -3   6  14       26.43       44.74      9.55 o 
  -2   6  14        1.37        2.95     20.44 o 
  -1   6  14        3.45       -1.75      7.74 o 
   0   6  14       79.69      109.68     34.42 o 
   1   6  14        0.62        1.65      7.49 o 
   2   6  14      130.15      150.89     10.97 o 
   3   6  14       17.09       37.74      8.41 o 
   4   6  14        0.73       13.37      8.94 o 
  -4   7  14      213.71      249.48     43.67 o 
  -3   7  14        9.06       31.27     23.07 o 
  -2   7  14      213.76      185.77     12.33 o 
  -1   7  14      368.69      381.34     15.63 o 
   0   7  14      167.94      147.42     22.62 o 
   1   7  14       82.37       87.94      8.11 o 
   2   7  14        6.64       17.94     11.95 o 
   3   7  14       15.79       -7.98      7.98 o 
  -2   8  14      145.37      157.62      8.92 o 
  -1   8  14       37.83       46.76      9.85 o 
   0   8  14        6.19       20.35      9.92 o 
   1   8  14       21.15       15.70      9.92 o 
   2   8  14       12.76       32.09     14.81 o 
  -4   1  15      350.34      324.18     57.12 o 
  -3   1  15      280.84      287.13     56.07 o 
  -2   1  15        0.14       15.44     11.80 o 
  -1   1  15       15.44       26.36     16.84 o 
   0   1  15      228.62      236.53     11.75 o 
   1   1  15      204.17      210.02     38.18 o 
   2   1  15      168.87      144.35     47.65 o 
   3   1  15       89.93      110.83     12.03 o 
   4   1  15       62.41       88.80     21.72 o 
  -4   2  15       45.53       34.39     29.91 o 
  -3   2  15        3.81       15.75     10.90 o 
  -2   2  15        3.72        5.81     10.45 o 
  -1   2  15       99.35      110.71     10.30 o 
   0   2  15      113.45      108.40      9.65 o 
   1   2  15      266.25      282.46     13.07 o 
   2   2  15      167.67      147.81     12.75 o 
   3   2  15      214.38      227.65     13.55 o 
   4   2  15      188.18      191.42     11.51 o 
  -4   3  15      390.08      376.25     42.69 o 
  -3   3  15      238.31      262.87     11.37 o 
  -2   3  15      116.12      105.93      8.80 o 
  -1   3  15      148.87      138.22      9.66 o 
   0   3  15      393.82      457.77     38.11 o 
   1   3  15      356.74      350.40     33.07 o 
   2   3  15        8.44      -11.42     11.42 o 
   3   3  15       53.73       47.77     13.30 o 
   4   3  15      184.29      170.75     11.44 o 
  -3   4  15       18.49       29.74      8.99 o 
  -2   4  15       79.66       76.24      8.39 o 
  -1   4  15        0.27        3.08     13.98 o 
   0   4  15      136.64      139.03     31.19 o 
   1   4  15       10.44       22.49     15.33 o 
   2   4  15       60.48       52.80      9.71 o 
   3   4  15      132.97      116.48     10.84 o 
  -3   5  15      222.93      210.19     12.06 o 
  -2   5  15       57.86       69.65     15.26 o 
  -1   5  15       10.07        8.20     17.51 o 
   0   5  15       66.96       84.54     22.77 o 
   1   5  15      104.38      128.22      9.14 o 
   2   5  15      766.72      813.41     25.70 o 
  -1   6  15      672.56      668.33     49.00 o 
   0   6  15      103.34       97.58      8.45 o 
   1   6  15       39.76       16.47      7.59 o 
  -1   0  16       57.20       40.59     13.23 o 
   0   0  16       28.18       24.80     16.53 o 
  -1   1  16      107.91      128.06     23.90 o 
   0   1  16      184.95      153.51     10.47 o 
                                                 
